# Supplementary material for: Construction of a High-Density Genetic Map and Its Application for QTL Mapping of Leaflet Shapes in Mung Bean (Vigna radiata L.)
Source: Front Genet. 2020 Sep 30;11:1032. doi: 10.3389/fgene.2020.01032 (PMC7571465; doi:10.3389/fgene.2020.01032)
Supplement: Supplementary file 1 [file Data_Sheet_1.xlsx]

## Sheet: Supplementary table 1
Supplementary table 1:information of sequencing data for parents and offsprings
Sample ID	Q30 percentage (%)	Total clean reads	GC percentage (%)	Coverage ratio_1X (%)	Coverage ratio_5X (%)	Coverage ratio_10X (%)
Dahuaye	93.78	36735981	34.04	96.71	94.73	88.82
Jilyu 9mut	91.93	44587204	34.61	96.84	95.23	92.54
Offspring	92.18	1649587153	35.18	91.55	46.27	9.79

## Sheet: Supplementary table 2
Supplementary table 2: the genetic and physical positions of bin markers
MarkerID	LG	Position	Chr	start	end
Block1	1	0	Chr1	3106	121939
Block2	1	0.287	Chr1	122134	180864
Block3	1	0.287	Chr1	205826	315344
Block110	1	1.16	Chr1	577870	615834
Block111	1	1.16	Chr1	617844	712631
Block4	1	1.16	Chr1	379322	398005
Block48	1	1.16	Chr1	440683	472376
Block69	1	1.16	Chr1	491964	503864
Block195	1	1.738	Chr1	806492	820062
Block201	1	2.025	Chr1	824868	836591
Block203	1	2.312	Chr1	877251	906820
Block204	1	4.088	Chr1	937655	983146
Block205	1	4.088	Chr1	985487	1014238
Block230	1	4.088	Chr1	1518397	1708829
Block231	1	4.088	Chr1	1788413	1802215
Block232	1	4.088	Chr1	1805890	1829249
Block259	1	4.088	Chr1	1922285	1948689
Block269	1	4.376	Chr1	1967857	1999378
Block270	1	4.954	Chr1	2012699	2117409
Block273	1	4.954	Chr1	2178281	2253685
Block304	1	5.241	Chr1	2301133	2318671
Block305	1	6.411	Chr1	2322035	2333568
Block307	1	6.411	Chr1	2342602	2352701
Block314	1	6.411	Chr1	2373022	2383193
Block320	1	6.411	Chr1	2395798	2409062
Block335	1	6.989	Chr1	2438754	2450785
Block338	1	6.989	Chr1	2464875	2475458
Block339	1	6.989	Chr1	2475896	2530009
Block343	1	6.989	Chr1	2542456	2565219
Block345	1	6.989	Chr1	2567255	2593024
Block359	1	6.989	Chr1	2615305	2626621
Block402	1	6.989	Chr1	2703302	2721755
Block423	1	6.989	Chr1	2734726	2795086
Block508	1	6.989	Chr1	2917268	2934177
Block540	1	6.989	Chr1	2991478	3001781
Block541	1	6.989	Chr1	3001928	3023112
Block542	1	7.276	Chr1	3023304	3040242
Block561	1	7.564	Chr1	3126043	3189902
Block562	1	7.564	Chr1	3198396	3234031
Block564	1	7.564	Chr1	3237318	3247435
Block571	1	7.564	Chr1	3279930	3289983
Block629	1	8.142	Chr1	3421888	3459834
Block650	1	8.429	Chr1	4415098	4562409
Block652	1	9.301	Chr1	4747881	5025123		859282
Block747	1	18.234	Chr1	5576639	5607163		616087
Block760	1	27.518	Chr1	6142057	6192726
Block770	1	28.989	Chr1	6492800	6534528
Block782	1	28.989	Chr1	6556580	6567602
Block819	1	29.277	Chr1	6626682	6647963
Block842	1	29.277	Chr1	6672580	6687954
Block897	1	29.564	Chr1	6782525	6794122
Block898	1	29.564	Chr1	6794402	6819250
Block913	1	30.734	Chr1	6862377	6886159
Block953	1	30.734	Chr1	6957717	6969152
Block959	1	30.734	Chr1	6991827	7006401
Block986	1	31.021	Chr1	7066812	7369071
Block999	1	31.308	Chr1	7551187	7603297
Block1018	1	32.478	Chr1	7673458	7705494
Block1026	1	34.563	Chr1	7811661	7849100
Block1072	1	35.484	Chr1	9145266	9406842
Block1068	1	35.771	Chr1	8703615	8786379
Block1109	1	40.761	Chr1	9500642	9529133
Block1129	1	41.339	Chr1	9568857	9581158
Block1131	1	43.736	Chr1	9582944	9629088
Block1178	1	44.608	Chr1	9752128	9776651
Block1186	1	44.895	Chr1	9838096	9860778
Block1247	1	45.183	Chr1	9986398	10054283
Block1259	1	46.353	Chr1	10419717	10525636
Block1286	1	47.58	Chr1	10827207	10861157
Block1316	1	48.452	Chr1	10897837	10908582
Block1497	1	49.324	Chr1	11083161	11095212
Block1518	1	49.902	Chr1	11130907	11147272
Block1561	1	52.616	Chr1	11234727	11264255
Block1664	1	52.903	Chr1	12345800	12418442		204054
Block1668	1	60.918	Chr1	12500184	12549854
Block1671	1	61.496	Chr1	12663737	12716022
Block1674	1	62.074	Chr1	12854331	12879678
Block1675	1	62.074	Chr1	12978228	13026208
Block1676	1	62.533	Chr1	13034149	13110415
Block1677	1	63.111	Chr1	13171750	13460128
Block1678	1	63.398	Chr1	13465886	13544245
Block1680	1	64.148	Chr1	13561935	13610425
Block1682	1	65.012	Chr1	13644923	13708817
Block1683	1	65.818	Chr1	13719604	13733049
Block1685	1	66.919	Chr1	13736098	13759309
Block1686	1	67.148	Chr1	13762140	13839720
Block1691	1	67.954	Chr1	13930614	14147126
Block1690	1	68.183	Chr1	13898985	13925628
Block1688	1	68.699	Chr1	13852885	13884535
Block1689	1	69.215	Chr1	13886390	13898702
Block1693	1	69.731	Chr1	14156426	14167132
Block1696	1	70.247	Chr1	14415181	14838431
Block1699	1	71.053	Chr1	15008207	15024600
Block1701	1	71.282	Chr1	15027125	15042955
Block1865	1	73.096	Chr1	15120136	15131445
Block2043	1	73.382	Chr1	15256067	15269202
Block3963	1	73.668	Chr1	16974620	16992272
Block4153	1	73.668	Chr1	17669575	17743161
Block2888	1	73.953	Chr1	15821658	16146651
Block3363	1	74.239	Chr1	16455800	16476210
Block3365	1	74.239	Chr1	16484780	16497158
Block3366	1	74.239	Chr1	16498866	16512644
Block3387	1	74.239	Chr1	16528998	16541531
Block3419	1	74.239	Chr1	16579297	16600391
Block3662	1	74.239	Chr1	16740114	16755866
Block3949	1	74.525	Chr1	16957313	16968593
Block2394	1	74.925	Chr1	15477711	15490242
Block2311	1	75.268	Chr1	15420224	15436517
Block2295	1	75.61	Chr1	15400536	15411906
Block1962	1	75.953	Chr1	15177057	15188081
Block2648	1	76.353	Chr1	15650163	15665982
Block4154	1	76.696	Chr1	17765098	17864501
Block4484	1	76.984	Chr1	18444770	18512922
Block4485	1	76.984	Chr1	18523719	18684227
Block4486	1	76.984	Chr1	18743160	19112100
Block4489	1	76.984	Chr1	19152012	19197300
Block4491	1	77.271	Chr1	19773417	19795545
Block4490	1	77.558	Chr1	19279436	19749795
Block4492	1	77.846	Chr1	19828338	20055362
Block4493	1	77.846	Chr1	20075997	20161673
Block4494	1	77.846	Chr1	20183121	20280319
Block4496	1	78.133	Chr1	20374093	20542739
Block4503	1	78.42	Chr1	20672143	20687992
Block4730	1	78.42	Chr1	21597092	21614179
Block4788	1	79.056	Chr1	21931684	22244616
Block4785	1	79.343	Chr1	21706662	21816783
Block4811	1	79.978	Chr1	22259059	22276270
Block5016	1	80.785	Chr1	22509250	22531249
Block4886	1	81.363	Chr1	22362570	22373103
Block5019	1	81.65	Chr1	22594390	22655343
Block5020	1	81.65	Chr1	22786399	22802176
Block5021	1	81.65	Chr1	22877777	22995796
Block5022	1	81.65	Chr1	23070598	23257404
Block5024	1	81.65	Chr1	23361149	23769182
Block5017	1	81.822	Chr1	22549659	22562527
Block5018	1	81.822	Chr1	22579278	22592948
Block5028	1	82.107	Chr1	24408554	24586471
Block5029	1	82.107	Chr1	24647539	24800482
Block5052	1	82.98	Chr1	25327695	25358237
Block5051	1	83.558	Chr1	25316049	25327550
Block5053	1	83.558	Chr1	25363245	25398475
Block5061	1	83.558	Chr1	25414818	25460956
Block5062	1	83.845	Chr1	25461486	25484959
Block5089	1	84.423	Chr1	25670364	25801045
Block5075	1	84.71	Chr1	25515355	25600699
Block5097	1	84.71	Chr1	26637591	27029041
Block5122	1	85.288	Chr1	28124785	28176299
Block5112	1	85.576	Chr1	28105412	28115923
Block5128	1	87.047	Chr1	28180580	28194071
Block5232	1	87.919	Chr1	29477172	29760964
Block5234	1	89.695	Chr1	29871305	29920498
Block5245	1	90.865	Chr1	30353065	30725285
Block5249	1	91.152	Chr1	30853128	30947517
Block5255	1	91.152	Chr1	31079157	31091142
Block5872	1	93.866	Chr1	34836764	34859412
Block6118	1	94.444	Chr1	35337628	35348439
Block6143	1	94.444	Chr1	35402064	35428776
Block6385	1	95.022	Chr1	35835752	35845771
Block6595	1	95.022	Chr1	35999442	36014735
Block6635	1	95.022	Chr1	36070781	36084695
Block6636	1	95.022	Chr1	36093303	36108687
Block6671	1	95.022	Chr1	36132772	36150368
Block6684	1	95.022	Chr1	36157346	36168223
Block6784	1	95.022	Chr1	36231124	36248400
Block6785	1	95.022	Chr1	36248806	36283316
Block6787	1	95.022	Chr1	36309065	36402719
Block6789	1	95.022	Chr1	36408450	36500658
Block6195	1	95.309	Chr1	35505630	35519294
Block6199	1	95.309	Chr1	35521205	35538117
Block6201	1	95.309	Chr1	35539035	35646408
Block6307	1	95.309	Chr1	35731041	35747784
Block6358	1	95.309	Chr1	35796357	35809076
Block5873	1	95.887	Chr1	34859592	34874704
Block5889	1	95.887	Chr1	34883955	34902314
Block6029	1	95.887	Chr1	35129569	35147138
Block6102	1	95.887	Chr1	35236079	35252831
Block6104	1	95.887	Chr1	35257818	35304795
Block5806	1	96.465	Chr1	34703462	34725506
Block5807	1	96.465	Chr1	34726153	34750247
Block5796	1	97.936	Chr1	34654035	34676625
Block5802	1	97.936	Chr1	34686286	34698591
Block5519	1	98.514	Chr1	33648815	33701583
Block5524	1	98.514	Chr1	33714796	33729076
Block5531	1	98.514	Chr1	33739055	33753307
Block5534	1	98.514	Chr1	33756412	33791328
Block5581	1	98.514	Chr1	33849800	33860288
Block5717	1	98.514	Chr1	34044459	34148242
Block5718	1	98.514	Chr1	34148272	34243838
Block5719	1	98.514	Chr1	34243964	34268627
Block5721	1	98.514	Chr1	34284492	34463154
Block5722	1	98.514	Chr1	34464159	34474222
Block5734	1	98.514	Chr1	34492200	34510546
Block5737	1	98.514	Chr1	34516360	34527946
Block5748	1	98.514	Chr1	34551763	34578200
Block5257	1	99.092	Chr1	31091874	31116405
Block5261	1	99.092	Chr1	31127947	31140422
Block5262	1	99.092	Chr1	31140774	31233261
Block5264	1	99.092	Chr1	31233966	31289829
Block5265	1	99.092	Chr1	31299610	31381815
Block5267	1	99.092	Chr1	31382591	31395806
Block5276	1	99.092	Chr1	31409208	31482122
Block5278	1	99.092	Chr1	31483469	31493549
Block5286	1	99.092	Chr1	31505259	31520854
Block5335	1	99.092	Chr1	32025562	32076741
Block5343	1	99.092	Chr1	32277750	32322738
Block5347	1	99.092	Chr1	32335143	32369646
Block5352	1	99.092	Chr1	32374463	32387232
Block5354	1	99.092	Chr1	32390499	32405996
Block5421	1	99.092	Chr1	32514638	32527293
Block5486	1	99.092	Chr1	32591491	32658143
Block5487	1	99.092	Chr1	32675098	32740303
Block5505	1	99.092	Chr1	32923678	32935373
Block5516	1	99.092	Chr1	33267558	33418545
Block5517	1	99.092	Chr1	33483689	33513069
Block5518	1	99.092	Chr1	33533043	33638987
Block5254	1	99.67	Chr1	31016234	31079145
Block5243	1	100.248	Chr1	30246357	30267533
Block5233	1	101.418	Chr1	29778879	29853421
Block5153	1	102.889	Chr1	28230762	28242214
Block5231	1	102.889	Chr1	29452830	29464420		1222168	29464420-28242252
Block5154	1	114.271	Chr1	28242252	28261810
Block5220	1	114.271	Chr1	28341230	28653044
Block5222	1	114.271	Chr1	28698190	28725728
Block9843	2	0	Chr2	20659	81561
Block9844	2	0	Chr2	85101	397532
Block10229	2	0.287	Chr2	865518	879709
Block10322	2	0.287	Chr2	1355182	1367737
Block10349	2	1.16	Chr2	1411672	1426703
Block10357	2	1.16	Chr2	1470880	1524441
Block10363	2	1.16	Chr2	1891350	1987322
Block10365	2	1.847	Chr2	2108022	2121311
Block10366	2	2.076	Chr2	2126086	2230246
Block10369	2	2.704	Chr2	2370268	2403291
Block10375	2	3.563	Chr2	2570952	2655540
Block10378	2	4.422	Chr2	2676129	2695835
Block10383	2	4.879	Chr2	2833174	2894491
Block10382	2	5.336	Chr2	2796725	2823852
Block10380	2	6.429	Chr2	2700692	2780458
Block10384	2	7	Chr2	2973217	2988039
Block10386	2	7.63	Chr2	3011745	3064782
Block10387	2	9.009	Chr2	3064846	3116424
Block10389	2	11.758	Chr2	3140007	3163859
Block10391	2	13.136	Chr2	3200144	3250163
Block10395	2	14.224	Chr2	3402548	3448262
Block10397	2	15.54	Chr2	3453148	3514137
Block10401	2	17.205	Chr2	3730740	3763311
Block10399	2	18.578	Chr2	3543228	3687048
Block10402	2	20.594	Chr2	3765462	3849641
Block10560	2	22.679	Chr2	3973864	3986191
Block10629	2	23.767	Chr2	4116886	4139631
Block10832	2	24.624	Chr2	4547187	4560266
Block10831	2	25.252	Chr2	4529287	4546412
Block10822	2	25.938	Chr2	4452713	4473687
Block10836	2	26.395	Chr2	4592131	4603743
Block10835	2	26.853	Chr2	4575860	4591193
Block10824	2	27.31	Chr2	4479097	4498886
Block10737	2	27.881	Chr2	4304610	4331944
Block10833	2	28.511	Chr2	4561470	4572040
Block10826	2	29.37	Chr2	4500081	4520616
Block10837	2	29.827	Chr2	4607792	4628997
Block10889	2	31.329	Chr2	4697688	4712724
Block10927	2	31.959	Chr2	4940389	4961177
Block10928	2	34.059	Chr2	5020867	5100983
Block10929	2	35.152	Chr2	5170181	5195065
Block10936	2	36.653	Chr2	5343185	5423285
Block10937	2	37.283	Chr2	5450632	5477408
Block10940	2	37.626	Chr2	5543873	5594582
Block10941	2	38.256	Chr2	5610526	5626135
Block10942	2	38.886	Chr2	5629909	5645682
Block10944	2	39.229	Chr2	5677412	5798980
Block10945	2	41.028	Chr2	5824466	5858479
Block10948	2	41.83	Chr2	5969636	6031875
Block10946	2	42.287	Chr2	5869420	5951437
Block10950	2	42.859	Chr2	6083850	6139772
Block10949	2	44.131	Chr2	6058855	6072720
Block10952	2	44.531	Chr2	6151833	6179037
Block10956	2	45.047	Chr2	6271396	6331159
Block10991	2	45.275	Chr2	6379387	6390416
Block10992	2	45.849	Chr2	6407205	6427765
Block11051	2	45.849	Chr2	6512787	6523177
Block11056	2	46.364	Chr2	6563975	6664180
Block11057	2	46.364	Chr2	6665747	6694315
Block11058	2	46.364	Chr2	6696562	6760370
Block11060	2	46.652	Chr2	6782014	6802420
Block11061	2	49.049	Chr2	6807853	6848125
Block11063	2	49.627	Chr2	6868399	6908949
Block11073	2	51.098	Chr2	7389625	7406285
Block11070	2	51.385	Chr2	7354233	7368049
Block11074	2	51.673	Chr2	7411716	7425179
Block11075	2	51.673	Chr2	7427188	7448277
Block11076	2	51.96	Chr2	7449053	7472807
Block11077	2	52.538	Chr2	7475577	7508478
Block11081	2	52.538	Chr2	7582427	7682245
Block11082	2	52.538	Chr2	7683312	7716595
Block11083	2	52.825	Chr2	7716708	7825936
Block11085	2	53.518	Chr2	7837651	7849103
Block11087	2	53.805	Chr2	7859021	7901761
Block11089	2	54.677	Chr2	7901813	8063089
Block11097	2	54.677	Chr2	8097149	8110134
Block11099	2	56.453	Chr2	8173987	8193646
Block11101	2	57.325	Chr2	8248357	8687440
Block11102	2	59.41	Chr2	8713384	8776909
Block11109	2	59.697	Chr2	8988052	9366167
Block11121	2	60.275	Chr2	9801956	9841330
Block11122	2	60.275	Chr2	9855973	9877951
Block11125	2	60.563	Chr2	9997668	10025187
Block11126	2	60.563	Chr2	10029624	10087470
Block11128	2	60.563	Chr2	10149828	10183992
Block11131	2	60.563	Chr2	10268129	10450486
Block11132	2	60.563	Chr2	10466164	10536120
Block11249	2	60.677	Chr2	10806661	10816925
Block11289	2	60.677	Chr2	11317667	11349991
Block11288	2	60.964	Chr2	10877798	11312042
Block11284	2	61.252	Chr2	10860755	10873459
Block11290	2	61.83	Chr2	11381913	11436750
Block11291	2	62.117	Chr2	11440872	11488769
Block11293	2	62.117	Chr2	11574582	11586245
Block11294	2	62.695	Chr2	11590658	11618986
Block11295	2	62.695	Chr2	11632676	11709123
Block11300	2	62.695	Chr2	12004535	12140718
Block11302	2	62.695	Chr2	12149551	12161507
Block11303	2	62.695	Chr2	12162752	12229360
Block11297	2	65.844	Chr2	11725809	11764492
Block12265	2	65.844	Chr2	15137775	15229630
Block11299	2	66.131	Chr2	11777104	11990869
Block12257	2	66.246	Chr2	14807692	14838684
Block12259	2	66.246	Chr2	14863778	14902172
Block12260	2	66.246	Chr2	14909497	14947830
Block12261	2	66.246	Chr2	14953657	15045612
Block12262	2	66.246	Chr2	15045800	15069718
Block12264	2	66.246	Chr2	15084479	15125242
Block12266	2	66.246	Chr2	15246638	15415806
Block12267	2	66.246	Chr2	15418627	15430323
Block12269	2	66.246	Chr2	15455204	15577359
Block12273	2	66.246	Chr2	15629652	15645475
Block12416	2	66.246	Chr2	15787246	15801807
Block12417	2	66.246	Chr2	15802010	15815267
Block12256	2	66.881	Chr2	14782497	14801058
Block11543	2	68.051	Chr2	13193263	13214821
Block11568	2	68.051	Chr2	13235457	13246453
Block12271	2	68.051	Chr2	15590992	15618502
Block12286	2	68.051	Chr2	15651721	15666109
Block11532	2	68.165	Chr2	13123552	13170221
Block11716	2	68.165	Chr2	13342211	13353250
Block11913	2	68.165	Chr2	13493963	13507145
Block11464	2	68.279	Chr2	12862417	12889327
Block11389	2	68.567	Chr2	12507469	12518309
Block11397	2	68.567	Chr2	12521472	12639786
Block11405	2	68.567	Chr2	12651607	12709049
Block11407	2	68.567	Chr2	12709612	12722043
Block11414	2	68.567	Chr2	12728895	12757819
Block11425	2	68.567	Chr2	12780660	12791225
Block11449	2	68.567	Chr2	12821656	12831987
Block11456	2	68.567	Chr2	12842998	12853492
Block11498	2	68.567	Chr2	12964019	12974681
Block11510	2	68.567	Chr2	13000979	13023646
Block11523	2	68.567	Chr2	13029806	13042031
Block11531	2	68.567	Chr2	13061931	13101750
Block11997	2	68.567	Chr2	13577174	13587884
Block12242	2	68.567	Chr2	13841578	13860783
Block12243	2	68.567	Chr2	13861362	13879874
Block12246	2	68.567	Chr2	13916485	14015696
Block12247	2	68.567	Chr2	14018250	14050284
Block12248	2	68.567	Chr2	14069101	14095942
Block12249	2	68.567	Chr2	14106457	14206506
Block12251	2	68.567	Chr2	14286309	14490041
Block12252	2	68.567	Chr2	14576788	14665743
Block12253	2	68.567	Chr2	14670100	14744318
Block15158	2	68.567	Chr2	19659605	19670238
Block15247	2	68.567	Chr2	19743128	19753644
Block15270	2	68.567	Chr2	19782738	19793439
Block15299	2	68.567	Chr2	19857550	19954127
Block15300	2	68.567	Chr2	19954135	19967919
Block15301	2	68.567	Chr2	19967927	19989352
Block15304	2	68.567	Chr2	19994880	20059774
Block15305	2	68.567	Chr2	20059780	20128983
Block15308	2	68.567	Chr2	20139288	20183066
Block15309	2	68.567	Chr2	20183125	20201546
Block15360	2	68.567	Chr2	20273923	20361887
Block15374	2	68.567	Chr2	20382512	20421979
Block15375	2	68.567	Chr2	20421991	20452106
Block15392	2	68.567	Chr2	20461854	20472926
Block15402	2	68.567	Chr2	20482030	20495504
Block15418	2	68.567	Chr2	20501573	20517132
Block11316	2	69.145	Chr2	12375927	12392286
Block11328	2	69.145	Chr2	12396645	12448543
Block13047	2	69.546	Chr2	16799455	16809899
Block15148	2	69.546	Chr2	19154951	19177008
Block15149	2	69.546	Chr2	19197623	19536811
Block13045	2	69.834	Chr2	16788917	16798987
Block12955	2	70.121	Chr2	16702042	16713562
Block13038	2	70.408	Chr2	16760657	16782260
Block13291	2	70.408	Chr2	17013969	17062069
Block13780	2	70.696	Chr2	17447994	17462176
Block13962	2	70.867	Chr2	17654069	17664376
Block14037	2	70.867	Chr2	17737525	17754377
Block14266	2	70.867	Chr2	17997785	18021223
Block14483	2	70.867	Chr2	18210391	18220630
Block14600	2	70.867	Chr2	18314984	18330453
Block14078	2	71.155	Chr2	17824391	17836669
Block14351	2	71.155	Chr2	18081098	18094012
Block14683	2	71.155	Chr2	18377205	18400021
Block14778	2	71.155	Chr2	18484394	18496926
Block14798	2	71.155	Chr2	18513219	18525607
Block14890	2	71.155	Chr2	18663833	18673997
Block14921	2	71.155	Chr2	18705282	18724001
Block15064	2	71.155	Chr2	18864053	18877235
Block14801	2	71.326	Chr2	18526421	18563510
Block15925	2	71.326	Chr2	21496632	21518842
Block16198	2	71.326	Chr2	21868206	21878369
Block16219	2	71.326	Chr2	21899674	21947253
Block16277	2	71.326	Chr2	22005476	22016476
Block15449	2	71.613	Chr2	20673811	20684584
Block15713	2	71.613	Chr2	21132947	21147768
Block15716	2	71.613	Chr2	21169764	21198604
Block15755	2	71.613	Chr2	21226011	21247514
Block15809	2	71.613	Chr2	21321491	21331887
Block15824	2	71.613	Chr2	21347036	21358257
Block15920	2	71.613	Chr2	21463499	21475482
Block15922	2	71.613	Chr2	21478366	21494954
Block16127	2	71.613	Chr2	21790103	21803924
Block15443	2	71.901	Chr2	20553172	20623417
Block15444	2	71.901	Chr2	20623872	20642062
Block15445	2	71.901	Chr2	20646496	20658945
Block15490	2	71.901	Chr2	20801706	20842041
Block15491	2	71.901	Chr2	20866800	20911453
Block15500	2	71.901	Chr2	20945550	20956305
Block15501	2	71.901	Chr2	20956487	20966905
Block16506	2	71.901	Chr2	24381988	24642626
Block16602	2	71.901	Chr2	24788191	24799675
Block16628	2	71.901	Chr2	24830824	24873089
Block16631	2	71.901	Chr2	24897637	24909229
Block16942	3	0	Chr3	81067	101632
Block16950	3	0.4	Chr3	174105	337460
Block16926	3	0.686	Chr3	113	58265
Block16943	3	0.686	Chr3	102710	130157
Block16955	3	2.199	Chr3	365411	389868
Block16958	3	2.772	Chr3	408750	467882
Block16959	3	3.057	Chr3	490370	537579
Block16960	3	3.573	Chr3	580761	611064
Block16961	3	4.318	Chr3	620190	651293
Block16962	3	4.889	Chr3	652616	664227
Block16963	3	5.691	Chr3	668421	686130
Block16964	3	6.263	Chr3	687859	702017
Block16981	3	6.663	Chr3	720541	741360
Block16982	3	7.063	Chr3	742753	809437
Block16984	3	8.098	Chr3	837685	969557
Block16985	3	9.199	Chr3	984787	1040332
Block16986	3	9.715	Chr3	1058855	1073949
Block16988	3	10.816	Chr3	1124317	1175011
Block16989	3	11.101	Chr3	1187155	1210840
Block16990	3	11.101	Chr3	1210935	1244208
Block17243	3	12.858	Chr3	1634923	1645795
Block17411	3	12.858	Chr3	2009375	2020700
Block17347	3	13.146	Chr3	1805774	1830738
Block17348	3	13.146	Chr3	1831277	1884035
Block17350	3	13.146	Chr3	1889706	1917418
Block17501	3	13.433	Chr3	2282156	2297779
Block17468	3	13.835	Chr3	2094319	2105439
Block17486	3	13.835	Chr3	2131347	2146770
Block17496	3	13.835	Chr3	2164498	2177683
Block17497	3	13.835	Chr3	2194365	2213063
Block17944	3	14.993	Chr3	3531909	3566826
Block18072	3	15.737	Chr3	3706121	3740099
Block18073	3	15.909	Chr3	3745790	3787941
Block18074	3	16.253	Chr3	3844292	3958477
Block18366	3	17.594	Chr3	4285306	4295795
Block18416	3	17.594	Chr3	4426119	4438105
Block18437	3	17.594	Chr3	4499918	4515265
Block18438	3	17.594	Chr3	4515357	4531776
Block18439	3	17.882	Chr3	4532007	4635584
Block18441	3	18.169	Chr3	4656952	4679717
Block18442	3	18.457	Chr3	4682518	4723477
Block18450	3	18.744	Chr3	4738605	4748925
Block18466	3	18.744	Chr3	4775684	4860310
Block18467	3	18.744	Chr3	4860337	4870700
Block18470	3	18.744	Chr3	4878161	4889730
Block18474	3	18.744	Chr3	4901825	4913593
Block18565	3	20.028	Chr3	5093019	5183875
Block18673	3	20.773	Chr3	5377531	5396027
Block18567	3	21.058	Chr3	5198189	5231612
Block18747	3	21.865	Chr3	5471015	5540320
Block18748	3	22.438	Chr3	5544796	5615668
Block19028	3	22.783	Chr3	5941848	5952221
Block19138	3	23.241	Chr3	6074518	6089443
Block19217	3	23.529	Chr3	6181985	6211961
Block19219	3	24.107	Chr3	6214542	6225495
Block19223	3	24.621	Chr3	6235477	6248181
Block19224	3	24.793	Chr3	6248930	6292911
Block19246	3	25.307	Chr3	6314999	6331496
Block19248	3	26.051	Chr3	6335691	6372557
Block19251	3	26.91	Chr3	6418855	6439747
Block19258	3	29.125	Chr3	6531526	6564932
Block19260	3	29.411	Chr3	6605239	6630920
Block19265	3	30.784	Chr3	6762539	6819210
Block19263	3	31.642	Chr3	6677994	6754440
Block19620	3	34.257	Chr3	7213996	7224737
Block19671	3	34.545	Chr3	7336363	7347850
Block20285	3	34.545	Chr3	8172052	8182854
Block19653	3	34.716	Chr3	7284044	7295466
Block20091	3	35.116	Chr3	7871380	7884784
Block19663	3	35.288	Chr3	7299985	7315454
Block19916	3	35.288	Chr3	7655213	7668634
Block20081	3	35.288	Chr3	7841566	7855305
Block20330	3	35.575	Chr3	8240054	8371673
Block20331	3	35.575	Chr3	8380088	8403906
Block20332	3	36.148	Chr3	8413885	8426220
Block20340	3	37.069	Chr3	8459293	8535715
Block20341	3	37.356	Chr3	8537632	8612422
Block20344	3	37.93	Chr3	8631410	8658612
Block20346	3	38.217	Chr3	8663864	8675820
Block20367	3	38.217	Chr3	8708659	8719415
Block20379	3	38.504	Chr3	8759158	8772863
Block20394	3	38.733	Chr3	8803148	8815386
Block20458	3	39.482	Chr3	8913734	8925494
Block20590	3	39.77	Chr3	9172949	9193321
Block20591	3	39.77	Chr3	9202250	9363344
Block20594	3	40.642	Chr3	9428811	9449028
Block20595	3	40.929	Chr3	9473556	9600852
Block20598	3	41.507	Chr3	9682813	9712006
Block20638	3	41.622	Chr3	9798723	9810063
Block20639	3	41.622	Chr3	9810255	9821171
Block20684	3	41.909	Chr3	9945416	9959147
Block20704	3	41.909	Chr3	10007306	10030412
Block20705	3	41.909	Chr3	10031037	10047725
Block20663	3	42.023	Chr3	9862652	9875215
Block20678	3	42.023	Chr3	9919913	9934584
Block20725	3	42.83	Chr3	10068680	10104749
Block20728	3	43.574	Chr3	10158881	10209614
Block20729	3	43.862	Chr3	10218902	10240948
Block20807	3	43.862	Chr3	12757107	12840909
Block20731	3	44.549	Chr3	10247844	10269133
Block20732	3	44.549	Chr3	10315627	10350430
Block22860	4	0	Chr4	10599583	10623822
Block22861	4	0	Chr4	10651239	10711533
Block22864	4	0	Chr4	10734085	10751328
Block22866	4	0	Chr4	10768069	10781233
Block22868	4	0	Chr4	10803462	10874643
Block22870	4	0	Chr4	10907981	10919325
Block22871	4	0	Chr4	10931346	11015720
Block22872	4	0	Chr4	11018253	11145916
Block22859	4	0.287	Chr4	10507685	10584622
Block22858	4	0.575	Chr4	10452740	10491206
Block22855	4	0.862	Chr4	10074976	10277220
Block22851	4	1.44	Chr4	9236581	9438464
Block22590	4	2.427	Chr4	7918923	8166796
Block22589	4	2.714	Chr4	7665138	7874587
Block21222	4	3.001	Chr4	2211937	2239690
Block21232	4	3.579	Chr4	3976172	4040715
Block21234	4	3.579	Chr4	4253463	4355132
Block21215	4	5.413	Chr4	1889368	2012356
Block21211	4	5.584	Chr4	1817373	1848179
Block21075	4	5.928	Chr4	1625284	1635475
Block21047	4	6.1	Chr4	1595870	1607152
Block20905	4	6.387	Chr4	848316	937329
Block20906	4	6.387	Chr4	937505	955675
Block20909	4	6.387	Chr4	975821	1006617
Block20910	4	6.387	Chr4	1007349	1047749
Block20911	4	6.387	Chr4	1051240	1101117
Block20912	4	6.387	Chr4	1101258	1126089
Block20915	4	6.387	Chr4	1138971	1167639
Block20916	4	6.387	Chr4	1168813	1189006
Block20917	4	6.387	Chr4	1189311	1202408
Block20918	4	6.387	Chr4	1203629	1236799
Block20919	4	6.387	Chr4	1236964	1250583
Block20923	4	6.387	Chr4	1264791	1276755
Block20925	4	6.387	Chr4	1286329	1308849
Block20926	4	6.387	Chr4	1310407	1328077
Block20931	4	6.387	Chr4	1356349	1371670
Block20935	4	6.387	Chr4	1402861	1430461
Block20947	4	6.387	Chr4	1469530	1480186
Block20808	4	7.557	Chr4	13683	480029
Block20845	4	7.557	Chr4	523971	544443
Block20846	4	7.557	Chr4	545183	576214
Block23087	4	10.271	Chr4	12148072	12259085
Block23099	4	10.271	Chr4	12288595	12331044
Block23113	4	10.558	Chr4	12347111	12370366
Block23114	4	10.558	Chr4	12370467	12385184
Block23115	4	10.558	Chr4	12385937	12397954
Block23116	4	10.558	Chr4	12399234	12411361
Block23117	4	10.558	Chr4	12412492	12427988
Block23122	4	10.558	Chr4	12439673	12450588
Block23213	4	10.558	Chr4	12754415	12775497
Block23240	4	10.558	Chr4	12820384	12919658
Block23241	4	10.558	Chr4	12927426	12975180
Block23242	4	10.558	Chr4	12976185	13020007
Block23086	4	11.136	Chr4	12121213	12137394
Block22972	4	11.714	Chr4	11497005	11512557
Block22973	4	11.714	Chr4	11526144	11537017
Block22974	4	11.714	Chr4	11550810	11594704
Block22975	4	11.714	Chr4	11595096	11644558
Block22976	4	11.714	Chr4	11645227	11702543
Block22979	4	11.714	Chr4	11720163	11755123
Block23077	4	11.714	Chr4	11852793	11864555
Block23080	4	11.714	Chr4	11876264	11937983
Block23081	4	11.714	Chr4	11958430	11971537
Block23083	4	11.714	Chr4	11984534	12076922
Block22962	4	12.001	Chr4	11463133	11483335
Block23084	4	12.001	Chr4	12087127	12099455
Block23558	4	15.035	Chr4	14174927	14209026
Block23559	4	15.035	Chr4	14221298	14343932
Block23647	4	15.613	Chr4	14620118	14655750
Block23707	4	15.901	Chr4	15016312	15052691
Block23715	4	20.26	Chr4	15184584	15233241
Block23716	4	20.838	Chr4	15249942	15324836
Block23717	4	22.309	Chr4	15340950	15433979
Block23718	4	22.309	Chr4	15438244	15562724
Block23733	4	26.33	Chr4	15803164	15809907
Block23923	4	28.106	Chr4	16001591	16006669
Block23981	4	28.393	Chr4	16062607	16067721
Block23994	4	30.478	Chr4	17298459	17378003
Block23996	4	31.056	Chr4	17486086	17553495
Block24007	4	33.14	Chr4	18014973	18052833
Block24008	4	33.428	Chr4	18054111	18086570
Block24060	4	33.428	Chr4	18255214	18266050
Block24092	4	33.428	Chr4	18299815	18330048
Block24100	4	33.428	Chr4	18332142	18348464
Block24118	4	34.597	Chr4	18559386	18688643
Block24160	4	36.682	Chr4	18966425	18982015
Block24217	4	36.682	Chr4	19065051	19077950
Block24237	4	37.26	Chr4	19120489	19135886
Block24243	4	37.26	Chr4	19152563	19169407
Block24260	4	37.26	Chr4	19194024	19208541
Block24406	4	37.604	Chr4	19402539	19431373
Block24428	4	38.182	Chr4	19461855	19473657
Block24454	4	38.47	Chr4	19534233	19645948
Block24455	4	38.47	Chr4	19672996	19708727
Block24456	4	38.47	Chr4	19746650	19793901
Block24655	4	38.47	Chr4	20131551	20142334
Block24457	4	38.757	Chr4	19845133	19917635
Block24459	4	38.757	Chr4	19925424	19953047
Block24832	4	38.757	Chr4	20286057	20776778
Block24837	5	0	Chr5	700953	773749
Block24840	5	3.034	Chr5	953063	1258388
Block24881	5	3.034	Chr5	2038901	2103670
Block24882	5	3.034	Chr5	2109450	2270380
Block24883	5	3.034	Chr5	2298029	2340829
Block24841	5	3.612	Chr5	1262102	1319667
Block24843	5	3.612	Chr5	1433933	1448485
Block24848	5	3.612	Chr5	1662698	1699577
Block24877	5	3.612	Chr5	1909947	1920817
Block24878	5	3.612	Chr5	1927636	1987889
Block24868	5	3.899	Chr5	1873291	1889818
Block24892	5	3.899	Chr5	3162819	3182476
Block24897	5	4.187	Chr5	3225403	3237789
Block24898	5	4.765	Chr5	3305295	3392902
Block24899	5	5.052	Chr5	3408224	3442293
Block24901	5	6.523	Chr5	3445449	3496350
Block24903	5	6.523	Chr5	3545042	3640662
Block24906	5	8.299	Chr5	3747840	3815697
Block24909	5	8.299	Chr5	4325884	4442754
Block24908	5	10.075	Chr5	3911134	4317209
Block24910	5	10.947	Chr5	4459663	4473716		502915
Block24913	5	18.187	Chr5	4921356	4962578
Block24923	5	18.187	Chr5	5139672	5157593
Block24924	5	18.187	Chr5	5157893	5193998
Block24920	5	18.474	Chr5	5075227	5088500
Block24922	5	18.474	Chr5	5110636	5138584
Block25003	5	19.052	Chr5	5745015	5756245
Block25057	5	19.052	Chr5	5847597	5860762
Block24925	5	19.34	Chr5	5197293	5214143
Block24932	5	19.34	Chr5	5482090	5626644
Block24931	5	19.627	Chr5	5438482	5466921
Block25120	5	19.627	Chr5	6016151	6027983
Block25138	5	19.627	Chr5	6074476	6084981
Block25212	5	19.627	Chr5	6182793	6206058
Block25216	5	19.627	Chr5	6213377	6224128
Block25231	5	19.627	Chr5	6239190	6253876
Block25271	5	19.627	Chr5	6291983	6302732
Block25293	5	19.627	Chr5	6328517	6346854
Block25336	5	19.627	Chr5	6421167	6433748
Block25105	5	19.914	Chr5	5952067	5962142
Block25369	5	19.914	Chr5	6528866	6632255
Block25372	5	19.914	Chr5	6633925	6672322
Block25374	5	19.914	Chr5	6676443	6714763
Block25375	5	19.914	Chr5	6715053	6729527
Block25376	5	19.914	Chr5	6731347	6746080
Block25377	5	19.914	Chr5	6755161	6766013
Block25378	5	19.914	Chr5	6771961	6816050
Block25381	5	19.914	Chr5	6817900	6833584
Block25385	5	19.914	Chr5	6836363	6849753
Block25386	5	19.914	Chr5	6850149	6871504
Block25403	5	19.914	Chr5	6914983	6927399
Block25423	5	19.914	Chr5	6963290	6978122
Block25477	5	19.914	Chr5	7044290	7113192
Block25478	5	19.914	Chr5	7115510	7127239
Block25479	5	19.914	Chr5	7130690	7241611
Block25367	5	23.602	Chr5	6499311	6510915
Block25808	5	23.602	Chr5	8122431	8136590
Block25826	5	23.602	Chr5	8186448	8197056
Block25846	5	23.602	Chr5	8239357	8252963
Block25868	5	23.602	Chr5	8295593	8312094
Block25887	5	24.18	Chr5	8357179	8368372
Block26797	5	24.18	Chr5	10085485	10102740
Block26798	5	24.18	Chr5	10127547	10225790
Block26799	5	24.18	Chr5	10234398	10544618
Block26802	5	24.18	Chr5	10615646	10638270
Block26804	5	24.18	Chr5	10787513	11262845
Block26806	5	24.18	Chr5	11308774	11330929
Block26817	5	24.18	Chr5	11740829	11751910
Block26818	5	24.18	Chr5	11752092	11765177
Block26841	5	24.18	Chr5	11812646	11823768
Block26844	5	24.18	Chr5	11865009	11882229
Block26868	5	24.18	Chr5	11924532	11934586
Block26869	5	24.18	Chr5	11935178	11952632
Block26901	5	24.18	Chr5	12012999	12029635
Block26905	5	24.18	Chr5	12034420	12047878
Block26922	5	24.18	Chr5	12090826	12101726
Block25797	5	24.467	Chr5	8077454	8088978
Block26941	5	24.467	Chr5	12137729	12151301
Block26810	5	25.046	Chr5	11686936	11723352
Block26985	5	29.067	Chr5	12272709	12297729
Block27073	5	29.067	Chr5	12746933	12825585
Block27072	5	29.354	Chr5	12630753	12743856
Block27075	5	29.354	Chr5	13257944	13274729
Block27071	5	29.641	Chr5	12612522	12628669
Block27074	5	31.112	Chr5	12869481	13252891
Block27129	5	31.69	Chr5	13739061	13835070
Block27130	5	31.978	Chr5	13837738	13915734
Block27132	5	31.978	Chr5	13931974	13943844
Block27133	5	33.449	Chr5	13950290	13961907
Block27211	5	33.736	Chr5	14424205	14442153
Block27425	5	33.736	Chr5	14776497	14788647
Block27197	5	34.023	Chr5	14384403	14396061
Block27153	5	35.193	Chr5	14293910	14304189
Block27498	5	35.771	Chr5	15112743	15177763
Block27501	5	36.349	Chr5	15330627	15398862
Block27533	5	36.349	Chr5	15460057	15474102
Block27502	5	36.637	Chr5	15400388	15421524
Block27536	5	36.637	Chr5	15665314	15691951
Block27535	5	36.924	Chr5	15505800	15621556
Block27565	5	37.211	Chr5	15804521	15837636
Block27564	5	37.789	Chr5	15769537	15800626
Block27702	5	38.368	Chr5	16177570	16199243
Block27617	5	38.655	Chr5	15943709	15977837
Block27701	5	39.527	Chr5	16162034	16177412
Block27725	5	40.105	Chr5	16230892	16260674
Block27749	5	40.393	Chr5	16333691	16459421
Block27753	5	41.864	Chr5	16600727	16669802
Block27958	5	43.033	Chr5	17327043	17338501
Block27959	5	43.033	Chr5	17383529	17393868
Block27757	5	43.321	Chr5	16800762	16901142
Block27956	5	43.321	Chr5	17149501	17312734
Block27801	5	43.899	Chr5	16950114	16969082
Block28044	5	43.899	Chr5	17897060	17944638
Block27963	5	44.186	Chr5	17516757	17551542
Block27965	5	44.186	Chr5	17656556	17701000
Block28047	5	44.186	Chr5	17986948	18062371
Block28045	5	44.473	Chr5	17950321	17966593
Block28092	5	44.473	Chr5	18228501	18238579
Block28050	5	45.052	Chr5	18103813	18139907
Block28170	5	45.052	Chr5	18363415	18373792
Block28196	5	45.052	Chr5	18401671	18492306
Block28097	5	45.339	Chr5	18243690	18254381
Block28202	5	45.339	Chr5	18588836	18666689
Block28203	5	45.339	Chr5	18683180	18706055
Block28204	5	45.339	Chr5	18723283	18734874
Block28206	5	45.339	Chr5	18790770	18819771
Block28207	5	45.339	Chr5	18871530	18886899
Block28199	5	45.917	Chr5	18505711	18537992
Block28227	5	46.495	Chr5	19571795	19588410
Block28240	5	46.495	Chr5	19655774	19666312
Block28228	5	46.782	Chr5	19608495	19635837
Block28264	5	46.782	Chr5	19693741	19707569
Block28249	5	47.07	Chr5	19674771	19687182
Block28291	5	47.648	Chr5	19905335	19929636
Block28294	5	47.648	Chr5	20064333	20135378
Block28292	5	47.935	Chr5	19963909	20035948
Block28295	5	48.513	Chr5	20155098	20174352
Block28299	5	48.801	Chr5	20236102	20253659
Block28301	5	48.801	Chr5	20342419	20406678
Block28302	5	48.801	Chr5	20422170	20632601
Block28303	5	48.801	Chr5	20636549	20685978
Block28300	5	49.088	Chr5	20255522	20340884
Block28308	5	49.088	Chr5	20792238	20844414
Block28309	5	49.088	Chr5	20864719	20903168
Block28305	5	49.375	Chr5	20706757	20761967
Block28310	5	49.663	Chr5	20920596	20950885
Block28311	5	49.95	Chr5	20968186	20979869
Block28313	5	49.95	Chr5	21006162	21095134
Block28312	5	50.237	Chr5	20993713	21004985
Block28314	5	50.525	Chr5	21140571	21214454
Block28315	5	50.812	Chr5	21247711	21276478
Block28316	5	51.099	Chr5	21293737	21369986
Block28317	5	52.269	Chr5	21376206	21407333
Block28319	5	52.269	Chr5	21453470	21503383
Block28322	5	52.269	Chr5	21544155	21593835
Block28318	5	53.439	Chr5	21408783	21450412
Block28325	5	53.726	Chr5	21654887	21678959
Block28327	5	53.726	Chr5	21740698	21789846
Block28329	5	53.726	Chr5	21838568	21911191
Block28326	5	54.014	Chr5	21704564	21727432
Block28331	5	54.301	Chr5	21913826	21928931
Block28335	5	54.301	Chr5	21978350	22072079
Block28334	5	54.588	Chr5	21940068	21965797
Block28339	5	54.588	Chr5	22160540	22195060
Block28340	5	54.588	Chr5	22196834	22350558
Block28341	5	54.588	Chr5	22385463	22405623
Block28338	5	54.876	Chr5	22122565	22155196
Block28342	5	55.454	Chr5	22409315	22481800
Block28346	5	55.454	Chr5	22511625	22537739
Block28343	5	56.326	Chr5	22485167	22503990
Block28347	5	56.613	Chr5	22546746	22557019
Block28359	5	58.698	Chr5	22771422	22831576
Block28364	5	58.698	Chr5	22951087	22963342
Block28368	5	58.698	Chr5	23025815	23063027
Block28362	5	59.57	Chr5	22924677	22939916
Block28371	5	59.57	Chr5	23133821	23159343
Block28370	5	59.858	Chr5	23108111	23133642
Block28390	5	59.858	Chr5	23221960	23236718
Block28392	5	59.858	Chr5	23237318	23256431
Block28396	5	59.858	Chr5	23318967	23334259
Block28397	5	59.858	Chr5	23335279	23365715
Block28399	5	59.858	Chr5	23406272	23430883
Block28400	5	59.858	Chr5	23432062	23470224
Block28372	5	60.145	Chr5	23164410	23194925
Block28403	5	60.432	Chr5	23482801	23498357
Block28405	5	60.432	Chr5	23546983	23562194
Block28409	5	61.01	Chr5	23598103	23612757
Block28412	5	61.588	Chr5	23681338	23716105
Block28413	5	62.166	Chr5	23719234	23733953
Block28417	5	62.454	Chr5	23791105	23824003
Block28425	5	62.454	Chr5	24012992	24027119
Block28423	5	62.741	Chr5	23949394	23977943
Block28426	5	63.029	Chr5	24041075	24069617
Block28438	5	63.029	Chr5	24338073	24354751
Block28430	5	63.316	Chr5	24141187	24171760
Block28432	5	63.316	Chr5	24183112	24233363
Block28440	5	63.603	Chr5	24421261	24503773		409008	24830269-24421261
Block28460	5	79.408	Chr5	24817391	24830269
Block28461	5	79.408	Chr5	24830740	24851195
Block28532	5	79.986	Chr5	25000764	25021853
Block28533	5	81.762	Chr5	25022389	25044566
Block28534	5	81.762	Chr5	25054518	25072662
Block28538	5	82.049	Chr5	25137843	25167944
Block28536	5	82.337	Chr5	25091329	25119332
Block28537	5	82.337	Chr5	25120692	25137026
Block28540	5	82.915	Chr5	25214784	25225594
Block28546	5	85.628	Chr5	25235774	25268065
Block28596	5	87.713	Chr5	25428761	25438811
Block28612	5	88.291	Chr5	25476361	25506250		704654
Block28621	5	94.411	Chr5	25905657	26181015
Block28622	5	94.698	Chr5	26210158	26405639
Block28623	5	94.986	Chr5	26423357	26490317
Block28627	5	95.564	Chr5	26625619	26875137
Block28631	5	96.436	Chr5	27149170	27309950
Block28734	5	96.723	Chr5	27524326	27537440
Block28741	5	96.723	Chr5	27586545	27696713
Block28632	5	97.011	Chr5	27316236	27381055
Block28633	5	97.011	Chr5	27396517	27439240
Block28681	5	97.011	Chr5	27478645	27494860
Block28746	5	97.298	Chr5	27882087	27960085
Block28743	5	97.876	Chr5	27763133	27812547
Block28747	5	98.748	Chr5	27970350	27986482
Block28751	5	98.748	Chr5	28197195	28250622
Block28748	5	99.035	Chr5	28004971	28165788
Block28754	5	99.035	Chr5	28313205	28332111
Block28756	5	99.035	Chr5	28340886	28474356
Block28759	5	99.035	Chr5	28496288	28539138
Block28760	5	99.035	Chr5	28539377	28631798
Block28753	5	99.323	Chr5	28271162	28311055
Block28762	5	99.61	Chr5	28675222	28842196
Block28766	5	100.303	Chr5	29194096	29214622
Block28764	5	100.59	Chr5	28882624	29150493
Block28767	5	100.59	Chr5	29254614	29340495
Block28769	5	100.877	Chr5	29624489	29709770
Block28770	5	101.165	Chr5	29723614	29750141
Block28772	5	101.743	Chr5	29844308	29898323
Block28776	5	101.743	Chr5	30115558	30149924
Block28775	5	102.03	Chr5	30094474	30110363
Block28773	5	102.317	Chr5	29987157	30084890
Block28777	5	102.317	Chr5	30150385	30198402
Block28778	5	102.317	Chr5	30212528	30246216
Block28780	5	102.605	Chr5	30271227	30314412
Block28783	5	102.605	Chr5	30475478	30487545
Block28781	5	102.892	Chr5	30324649	30356893
Block28782	5	102.892	Chr5	30399916	30468095
Block28785	5	102.892	Chr5	30580648	30816191
Block28786	5	103.764	Chr5	30816890	30946881
Block28784	5	104.052	Chr5	30496855	30564057
Block28970	5	104.052	Chr5	31188202	31239832
Block29490	5	104.339	Chr5	35630370	36041521		614114
Block29482	5	111.929	Chr5	35427407	35440089
Block29477	5	112.507	Chr5	35240056	35333027
Block29479	5	112.507	Chr5	35350440	35392949
Block29469	5	113.085	Chr5	34426287	34441769
Block29470	5	113.085	Chr5	34488757	34643692
Block29472	5	113.085	Chr5	34780266	34882213
Block29473	5	113.085	Chr5	34896322	34915314
Block29466	5	113.373	Chr5	34366674	34397408
Block29584	6	0	Chr6	824592	873473
Block29503	6	0.578	Chr6	12697	192018
Block29583	6	0.578	Chr6	742484	821492
Block29693	6	0.578	Chr6	1038411	1151978
Block29696	6	0.578	Chr6	1234844	1293844
Block29837	6	0.578	Chr6	1559640	1577769
Block29504	6	0.865	Chr6	210963	642879
Block29566	6	1.738	Chr6	714030	724996
Block29695	6	1.738	Chr6	1196543	1220535
Block29698	6	1.738	Chr6	1301191	1333413
Block29757	6	1.738	Chr6	1449534	1461069
Block29842	6	1.738	Chr6	1719537	1793504
Block29843	6	1.738	Chr6	1795853	1910141
Block29844	6	1.738	Chr6	1948906	2038270
Block29846	6	1.738	Chr6	2083063	2105158
Block29694	6	2.373	Chr6	1159057	1191145
Block29946	6	2.66	Chr6	2206668	2222227
Block30129	6	3.238	Chr6	2443040	2455777
Block30241	6	3.238	Chr6	2642288	2665934
Block30152	6	3.816	Chr6	2474349	2556214
Block30311	6	4.104	Chr6	2733970	2748608
Block30330	6	4.682	Chr6	2782028	2797711
Block30334	6	4.969	Chr6	2867990	2892278
Block30335	6	5.256	Chr6	2905251	3048573
Block30338	6	5.544	Chr6	3197385	3210049
Block30339	6	5.715	Chr6	3225601	3265545
Block30345	6	6.408	Chr6	3322995	3348737
Block30384	6	7.1	Chr6	3396203	3412576
Block30387	6	7.444	Chr6	3449993	3491551
Block30406	6	8.431	Chr6	3710383	3728165
Block30392	6	9.004	Chr6	3663754	3697914
Block30495	6	9.233	Chr6	3809766	3832640
Block30506	6	10.033	Chr6	3915445	3983359
Block30513	6	10.777	Chr6	4179533	4224345
Block30515	6	11.813	Chr6	4246008	4374281
Block30522	6	13.142	Chr6	4683150	5021066
Block30539	6	17.536	Chr6	5950018	6057628
Block30542	6	18.738	Chr6	6153614	6260515
Block30541	6	19.939	Chr6	6072541	6152044
Block30543	6	21.084	Chr6	6338258	6545467
Block30558	6	24.456	Chr6	7189076	7313024
Block30560	6	25.543	Chr6	7318779	7356648
Block30557	6	27.151	Chr6	7145156	7181037
Block30561	6	28.352	Chr6	7370795	7448105
Block30563	6	29.324	Chr6	7532990	7563220
Block30577	6	30.295	Chr6	8234790	8316651
Block30562	6	32.495	Chr6	7450916	7483437
Block30579	6	33.697	Chr6	8416204	8518062
Block30580	6	34.611	Chr6	8526343	8564265
Block30583	6	35.754	Chr6	8679089	8754561
Block30578	6	37.069	Chr6	8324404	8352970
Block30584	6	38.962	Chr6	8807945	8884372
Block30581	6	40.564	Chr6	8581715	8598722
Block30587	6	41.593	Chr6	9022914	9080282
Block30588	6	43.252	Chr6	9089912	9102935
Block30597	6	44.396	Chr6	9546776	9571953
Block30601	6	47.741	Chr6	9925049	10043752
Block30589	6	48.37	Chr6	9116210	9297192
Block30600	6	49.227	Chr6	9783385	9840664
Block30598	6	49.97	Chr6	9585608	9694803
Block30605	6	50.827	Chr6	10375558	10403683
Block30603	6	51.456	Chr6	10067097	10162717
Block30604	6	52.084	Chr6	10247452	10352587
Block30607	6	53.348	Chr6	10475464	10502040
Block30609	6	54.264	Chr6	10581229	10687988
Block30610	6	54.893	Chr6	10742055	10864853
Block30611	6	55.521	Chr6	10890218	10918499
Block30612	6	56.437	Chr6	10947143	10993819
Block30701	6	57.066	Chr6	12362528	12590053
Block30703	6	57.695	Chr6	12967464	13019248
Block30708	6	58.323	Chr6	13600587	13760735
Block30705	6	58.952	Chr6	13304414	13343935
Block30697	6	59.638	Chr6	11511411	11837691
Block30709	6	60.095	Chr6	13787531	13913809
Block30706	6	60.552	Chr6	13352645	13581746
Block30704	6	61.009	Chr6	13099718	13229800
Block30714	6	61.466	Chr6	14669513	15139090
Block30702	6	61.923	Chr6	12597817	12941736
Block30713	6	62.495	Chr6	14407567	14617096
Block30711	6	62.838	Chr6	13968714	14196840
Block30710	6	63.409	Chr6	13917316	13967877
Block30717	6	63.866	Chr6	15218983	15241720
Block30718	6	64.324	Chr6	15297807	15313054
Block30719	6	64.781	Chr6	15376708	15520571
Block30721	6	65.238	Chr6	15569693	15764181
Block30723	6	65.695	Chr6	15911260	16328367
Block30694	6	66.152	Chr6	11429125	11457034
Block31073	6	66.609	Chr6	23624685	24243976
Block30712	6	67.066	Chr6	14223279	14406412
Block30737	6	67.524	Chr6	17383072	17440413
Block30740	6	67.981	Chr6	17482883	17862834
Block30715	6	68.782	Chr6	15139509	15163662
Block30699	6	69.354	Chr6	11909330	12192297
Block31072	6	69.697	Chr6	23420142	23587425
Block30698	6	70.04	Chr6	11877504	11898486
Block31074	6	70.67	Chr6	24254527	24538003
Block30743	6	71.013	Chr6	17988528	18437058
Block31069	6	71.356	Chr6	23232691	23245151
Block30745	6	71.927	Chr6	18446329	18876634
Block31068	6	72.727	Chr6	23134523	23197469
Block31067	6	73.184	Chr6	23034927	23069399
Block30863	6	74.043	Chr6	20103872	20337322
Block31089	6	75.021	Chr6	24887580	24920068
Block30874	6	75.421	Chr6	20497424	20514559
Block30907	6	75.65	Chr6	21167554	21180175
Block30883	6	75.878	Chr6	21055583	21086050
Block30885	6	76.107	Chr6	21089536	21127001
Block30909	6	76.336	Chr6	21182517	21192784
Block30928	6	76.564	Chr6	21237652	21259921
Block30876	6	76.793	Chr6	20581671	20677835
Block31035	6	77.828	Chr6	21580093	21656947
Block32231	6	78.687	Chr6	28649046	28686510
Block32188	6	79.144	Chr6	27968992	28046133
Block31861	6	79.601	Chr6	26667477	26847686
Block32235	6	80.058	Chr6	28757456	28846713
Block31471	6	80.516	Chr6	26299617	26319980
Block31532	6	80.973	Chr6	26385713	26396407
Block31326	6	81.43	Chr6	26144093	26156071
Block31237	6	81.887	Chr6	25987570	25999845
Block31222	6	82.459	Chr6	25886944	25931776
Block31389	6	82.801	Chr6	26206063	26237217
Block31469	6	83.144	Chr6	26276518	26288036
Block31220	6	83.487	Chr6	25277632	25859114
Block31289	6	83.83	Chr6	26100755	26127788
Block31258	6	84.173	Chr6	26030546	26044078
Block31225	6	84.516	Chr6	25937145	25955980
Block32005	6	84.859	Chr6	27614381	27689658
Block31216	6	85.201	Chr6	25092455	25187654
Block31863	6	85.544	Chr6	26986705	27341996
Block31995	6	85.887	Chr6	27554777	27567564
Block31998	6	86.23	Chr6	27586479	27612147
Block32048	6	86.573	Chr6	27714211	27730860
Block31969	6	87.144	Chr6	27483585	27505133
Block31982	6	87.716	Chr6	27527713	27537944
Block32087	6	88.346	Chr6	27798539	27813769
Block32187	6	88.917	Chr6	27958119	27968974
Block32172	6	89.375	Chr6	27866411	27891492
Block32173	6	89.832	Chr6	27891566	27943296
Block32227	6	91.219	Chr6	28347584	28364488
Block32244	6	91.676	Chr6	28963636	28979315
Block32339	6	92.133	Chr6	29155041	29176430
Block32225	6	92.59	Chr6	28303427	28316462
Block32354	6	93.392	Chr6	29196670	29302005
Block32399	6	93.849	Chr6	29354149	29449480
Block32499	6	94.42	Chr6	29593672	29645686
Block32278	6	94.763	Chr6	29011317	29067101
Block32451	6	95.163	Chr6	29526536	29543052
Block32502	6	96.607	Chr6	29805101	30080051
Block32505	6	98.593	Chr6	30184212	30278930
Block32506	6	99.107	Chr6	30316093	30527540
Block32511	6	99.452	Chr6	30955857	30972962
Block32507	6	100.736	Chr6	30549018	30727838
Block32512	6	101.309	Chr6	30973780	31029996
Block32516	6	101.825	Chr6	31178641	31203560
Block32745	6	102.339	Chr6	32461277	32481831
Block32521	6	102.568	Chr6	31401165	31426156
Block32518	6	102.796	Chr6	31290615	31313466
Block32517	6	103.025	Chr6	31248982	31276811
Block32737	6	103.832	Chr6	32197867	32232701
Block32744	6	104.348	Chr6	32341364	32443957
Block32554	6	104.748	Chr6	31893473	31911054
Block32550	6	105.378	Chr6	31742758	31835893
Block32551	6	105.721	Chr6	31843920	31866980
Block32557	6	106.064	Chr6	31973548	31984835
Block32558	6	106.407	Chr6	31985711	32005211
Block32736	6	106.749	Chr6	32151318	32180415
Block32556	6	107.728	Chr6	31923465	31973355
Block32549	6	108.358	Chr6	31722175	31742717
Block32547	6	108.988	Chr6	31706424	31720380
Block32525	6	110.26	Chr6	31594235	31660854
Block32524	6	110.891	Chr6	31467931	31581966
Block32749	6	112.392	Chr6	32525460	32561079
Block32756	6	113.251	Chr6	32697200	32797783
Block32781	6	113.881	Chr6	32821187	32879965
Block32782	6	114.973	Chr6	32891243	32953307
Block32784	6	115.96	Chr6	32959866	32997471
Block32786	6	116.304	Chr6	33002133	33029334
Block32804	6	116.997	Chr6	33101611	33112091
Block32821	6	116.997	Chr6	33145846	33176525
Block32823	6	117.983	Chr6	33238826	33287639
Block32831	6	117.983	Chr6	33296427	33334861
Block32992	6	118.97	Chr6	33491424	33501703
Block32997	6	118.97	Chr6	33658128	33703898
Block32998	6	118.97	Chr6	33739228	33768293
Block32996	6	119.314	Chr6	33506589	33641190
Block32999	6	120.007	Chr6	33793655	33834965
Block33004	6	120.007	Chr6	34030242	34086145
Block33000	6	120.993	Chr6	33852618	33899858
Block33005	6	121.338	Chr6	34092113	34120188
Block33007	6	121.338	Chr6	34128699	34172662
Block33008	6	121.682	Chr6	34175210	34286998
Block33009	6	122.546	Chr6	34301878	34323486
Block33011	6	123.062	Chr6	34339521	34359431
Block33013	6	123.348	Chr6	34395799	34409044
Block33030	6	123.348	Chr6	34449041	34462907
Block33135	6	123.348	Chr6	34545350	34572617
Block33029	6	124.391	Chr6	34428746	34448821
Block33223	6	125.561	Chr6	34672513	34687201
Block33300	6	125.561	Chr6	34797951	34811829
Block33335	6	125.561	Chr6	34879504	34925409
Block33420	6	125.561	Chr6	35124084	35135436
Block33423	6	125.561	Chr6	35144021	35154871
Block33432	6	125.561	Chr6	35164924	35185903
Block33477	6	125.561	Chr6	35291127	35307484
Block33490	6	125.561	Chr6	35331712	35344268
Block33502	6	125.561	Chr6	35393222	35412629
Block33339	6	125.848	Chr6	34937119	34965948
Block33447	6	125.848	Chr6	35219084	35241706
Block33315	6	126.136	Chr6	34824363	34834661
Block33331	6	126.136	Chr6	34858168	34877090
Block33527	6	126.136	Chr6	35471450	35490122
Block33493	6	126.423	Chr6	35347053	35361188
Block33600	6	127.116	Chr6	35604789	35635564
Block33614	6	127.116	Chr6	35656841	35667516
Block33617	6	127.116	Chr6	35675811	35692016
Block33619	6	127.116	Chr6	35696909	35709284
Block33620	6	127.116	Chr6	35711894	35724296
Block33641	6	127.116	Chr6	35776382	35789837
Block33666	6	127.116	Chr6	35824287	35839097
Block33723	6	127.116	Chr6	35934312	35947043
Block33904	6	127.116	Chr6	36229908	36289177
Block33949	6	127.116	Chr6	36336997	36349185
Block33951	6	127.116	Chr6	36426214	36647779
Block33961	6	127.116	Chr6	36670761	36680990
Block33976	6	127.116	Chr6	36707236	36736181
Block33977	6	127.116	Chr6	36747123	36757182
Block33724	6	127.988	Chr6	35947545	35958037
Block33755	6	127.988	Chr6	35998821	36011502
Block33978	6	127.988	Chr6	36769192	36820552
Block35864	7	0	Chr7	10113693	10150702
Block35865	7	0	Chr7	10169893	10211759		312507
Block35869	7	5.401	Chr7	10275846	10482400
Block35871	7	5.401	Chr7	10528347	10691192
Block35872	7	5.401	Chr7	10722115	10743959
Block35878	7	5.401	Chr7	10853446	10908012
Block36230	7	5.401	Chr7	12799399	13029754
Block36231	7	5.401	Chr7	13042800	13074221
Block36236	7	5.401	Chr7	13141291	13185402
Block35913	7	5.979	Chr7	11360466	11372879
Block36239	7	5.979	Chr7	13586026	13604337
Block36240	7	5.979	Chr7	13623678	13929387
Block36238	7	6.266	Chr7	13317153	13575965
Block36241	7	6.266	Chr7	13960834	13986511
Block36246	7	6.553	Chr7	14251931	14269977
Block36250	7	6.841	Chr7	14597030	14819768
Block36268	7	6.841	Chr7	15002109	15016130
Block36310	7	6.841	Chr7	15138989	15318480
Block36324	7	6.841	Chr7	15428045	15460718
Block36332	7	6.841	Chr7	15670967	15783764
Block36251	7	7.128	Chr7	14836507	14956658
Block36334	7	7.128	Chr7	16095527	16159233
Block36333	7	7.416	Chr7	15787010	16026258
Block36431	7	7.703	Chr7	17771503	18093156
Block36489	7	7.99	Chr7	18307221	18365178
Block36491	7	8.278	Chr7	18374211	18386100
Block36879	7	8.565	Chr7	20398301	20436410
Block36923	7	8.852	Chr7	20561051	20571731
Block37185	7	8.852	Chr7	20830472	20850371
Block37197	7	8.852	Chr7	21024924	21036437
Block37204	7	8.852	Chr7	21129332	21139620
Block37324	7	8.852	Chr7	21339514	21358563
Block37356	7	8.852	Chr7	21519993	21534652
Block37373	7	8.852	Chr7	21611286	21624762
Block37542	7	8.852	Chr7	21991449	22005213
Block37557	7	8.852	Chr7	22088500	22101286
Block37602	7	8.852	Chr7	22179686	22206192
Block37631	7	8.852	Chr7	22289844	22301148
Block37750	7	8.852	Chr7	22601611	22614724
Block37928	7	8.852	Chr7	22914960	22929795
Block38042	7	8.852	Chr7	24511964	24529198
Block38039	7	9.14	Chr7	24440369	24457499
Block38084	7	9.14	Chr7	24739767	24840670
Block38159	7	9.14	Chr7	24965381	24979185
Block35510	7	11.224	Chr7	8630025	8667998
Block38081	7	11.224	Chr7	24620401	24655396
Block35506	7	12.096	Chr7	8101639	8312847
Block35509	7	12.096	Chr7	8409181	8615731
Block35476	7	12.384	Chr7	7590581	7602725
Block35839	7	12.384	Chr7	9305922	9343519
Block35357	7	12.962	Chr7	7327526	7340339
Block35473	7	12.962	Chr7	7551856	7565574
Block35130	7	13.834	Chr7	5777648	5831928
Block35133	7	13.834	Chr7	5921686	5974918
Block35268	7	13.834	Chr7	7096953	7111330
Block35017	7	14.121	Chr7	4248334	4366152
Block34622	7	14.699	Chr7	1134191	1146928
Block34975	7	14.699	Chr7	3661741	3703056		199248
Block34972	7	20.82	Chr7	3503808	3574441
Block38309	7	21.398	Chr7	25184995	25214011
Block39237	7	21.976	Chr7	26392762	26413665
Block38561	7	22.263	Chr7	25483716	25498064
Block38964	7	22.263	Chr7	26008321	26019156
Block38747	7	22.55	Chr7	25770873	25786728
Block39239	7	22.55	Chr7	26636666	26818105
Block39240	7	22.55	Chr7	26853371	26897303
Block39241	7	22.55	Chr7	26905140	26941849
Block39238	7	23.72	Chr7	26417823	26628554
Block39242	7	24.298	Chr7	27056250	27328710
Block39243	7	25.769	Chr7	27336688	27517602
Block39245	7	26.057	Chr7	27786549	27811039
Block39259	7	26.057	Chr7	29637988	29673130
Block39261	7	26.057	Chr7	29677685	29757527
Block39262	7	26.057	Chr7	29770743	29902416
Block39264	7	26.057	Chr7	29950804	29976887
Block39258	7	26.344	Chr7	29587468	29603117
Block39266	7	26.344	Chr7	29994751	30017226
Block39268	7	26.344	Chr7	30028512	30038908
Block39265	7	26.922	Chr7	29977151	29988182
Block39272	7	26.922	Chr7	30145536	30171170
Block39269	7	27.5	Chr7	30045470	30119298
Block39509	7	27.5	Chr7	30461126	30561936
Block39511	7	27.5	Chr7	30636385	30678144
Block39507	7	27.787	Chr7	30416126	30437514
Block39515	7	27.787	Chr7	30988934	31077162
Block39513	7	28.075	Chr7	30878195	30949182
Block39522	7	28.075	Chr7	31472167	31531108
Block39517	7	28.362	Chr7	31103023	31271548
Block39664	7	28.362	Chr7	31773338	31793912
Block39683	7	28.362	Chr7	31817972	31845222
Block39525	7	28.94	Chr7	31564763	31578099
Block39695	7	28.94	Chr7	32089781	32192939
Block39696	7	28.94	Chr7	32205510	32311122
Block39693	7	29.518	Chr7	31938348	32072013
Block39701	7	30.096	Chr7	32337700	32396351
Block39843	7	30.674	Chr7	33806496	34027649
Block39846	7	31.547	Chr7	34095070	34143104
Block39848	7	31.547	Chr7	34181632	34211277
Block39847	7	31.834	Chr7	34150653	34166585
Block39916	7	31.834	Chr7	34395648	34453346
Block39891	7	32.121	Chr7	34289343	34314859
Block39942	7	32.699	Chr7	34503746	34586505
Block39945	7	32.699	Chr7	34648334	34719134
Block39946	7	32.699	Chr7	34740492	34800347
Block39978	7	32.699	Chr7	34819052	34831011
Block39943	7	33.277	Chr7	34592150	34637980
Block39981	7	33.277	Chr7	34926709	34979200
Block40026	7	33.277	Chr7	35043608	35062227
Block40073	7	33.277	Chr7	35114238	35125495
Block39979	7	33.565	Chr7	34832000	34879480
Block40123	7	33.565	Chr7	35245719	35291529
Block40095	7	33.852	Chr7	35159837	35175305
Block40125	7	33.852	Chr7	35452708	35487221
Block40169	7	33.852	Chr7	35541046	35582744
Block40181	7	33.852	Chr7	35604275	35628248
Block40124	7	34.14	Chr7	35298651	35429499
Block40244	7	34.14	Chr7	35970134	35994779
Block40246	7	34.14	Chr7	36015230	36110036
Block40211	7	34.427	Chr7	35751770	35775793
Block40258	7	34.714	Chr7	36148084	36160462
Block40395	7	35.002	Chr7	36303252	36505510
Block40430	7	35.002	Chr7	36559072	36571868
Block40409	7	35.289	Chr7	36525457	36536307
Block40441	7	35.867	Chr7	36607493	36659471
Block40449	7	36.739	Chr7	37413560	37703736
Block40467	7	37.317	Chr7	38458678	38487181
Block40470	7	37.605	Chr7	38573050	38661922
Block40471	7	37.892	Chr7	38667548	38679694
Block40474	7	37.892	Chr7	38862938	38877623
Block40473	7	38.179	Chr7	38693669	38810451
Block40475	7	38.467	Chr7	38887824	38921210
Block40480	7	38.754	Chr7	38953278	39036169
Block40483	7	39.332	Chr7	39125643	39143286
Block40485	7	39.619	Chr7	39246447	39274016
Block40492	7	39.619	Chr7	39591187	39614634
Block40486	7	43.307	Chr7	39283417	39331627
Block40725	7	45.083	Chr7	42213848	42260772
Block40729	7	45.661	Chr7	42352395	42404169
Block40731	7	45.661	Chr7	42513094	42545562
Block40727	7	46.239	Chr7	42276116	42325921
Block40871	7	46.817	Chr7	43146781	43226424
Block40872	7	46.817	Chr7	43229377	43322071
Block40876	7	47.395	Chr7	43680471	43736009
Block40877	7	47.973	Chr7	43740521	43780260
Block40879	7	48.261	Chr7	43869966	43900165
Block40884	7	48.839	Chr7	44190355	44200749
Block40886	7	49.711	Chr7	44215538	44228843
Block40887	7	50.289	Chr7	44235976	44288432
Block40891	7	51.459	Chr7	44336541	44386680
Block40901	7	52.037	Chr7	44631611	44644240
Block40904	7	52.037	Chr7	44683107	44713517
Block40902	7	52.324	Chr7	44648303	44665006
Block40917	7	52.324	Chr7	45154332	45194237
Block40914	7	52.612	Chr7	45070179	45121015
Block40920	7	53.19	Chr7	45210420	45229388
Block40921	7	53.19	Chr7	45231097	45260659
Block40924	7	53.19	Chr7	45311406	45448828
Block40929	7	53.19	Chr7	45501925	45542016
Block40938	7	53.19	Chr7	45626627	45636966
Block40939	7	53.19	Chr7	45640336	45696874
Block40950	7	53.19	Chr7	45716376	45752144
Block40955	7	53.19	Chr7	45872008	45872008
Block40954	7	53.768	Chr7	45815078	45815078
Block40957	7	54.055	Chr7	47795026	47795026
Block40958	7	55.526	Chr7	48263108	48263108
Block40960	7	56.104	Chr7	48363064	48363064
Block40963	7	56.976	Chr7	49541747	49541747
Block40972	7	59.061	Chr7	49858578	49883585
Block41028	7	60.532	Chr7	49952369	50039705
Block41042	7	61.404	Chr7	50477979	50522717
Block41055	7	61.982	Chr7	50690531	50880635		274200	50964731-50690531
Block41074	7	79.906	Chr7	50954161	50964731
Block41088	7	83.927	Chr7	50994936	51038585
Block41174	7	85.398	Chr7	51309744	51394804
Block41173	7	85.976	Chr7	51293139	51309521
Block41176	7	86.849	Chr7	51409986	51428761
Block41358	7	86.849	Chr7	52201923	52212686
Block41374	7	86.849	Chr7	52242955	52350824
Block41288	7	87.427	Chr7	52111281	52122262
Block41375	7	88.005	Chr7	52394188	52412639
Block41378	7	88.292	Chr7	52450758	52503768
Block41481	7	88.87	Chr7	52607134	52634753
Block41641	7	89.742	Chr7	52795629	52809685
Block41647	7	90.614	Chr7	53387080	53412098
Block41649	7	90.614	Chr7	53419272	53440032
Block41650	7	90.902	Chr7	53445343	53520290
Block41662	7	92.678	Chr7	53597792	53796751
Block41666	7	92.678	Chr7	54035444	54069286
Block41671	7	92.678	Chr7	54201383	54272732
Block41668	7	92.965	Chr7	54082776	54178364
Block41673	7	92.965	Chr7	54312063	54343254
Block41683	7	93.252	Chr7	55044258	55060947
Block41675	7	93.83	Chr7	54380295	54406799
Block41677	7	93.83	Chr7	54571252	54737640
Block41684	7	93.83	Chr7	55088863	55109185
Block41686	7	93.83	Chr7	55165395	55180862
Block41685	7	95.301	Chr7	55115443	55156535
Block41688	7	95.589	Chr7	55210450	55224297
Block41887	7	95.589	Chr7	55408115	55421987
Block41888	7	95.589	Chr7	55422003	55460984
Block41906	7	95.589	Chr7	55509241	55546792
Block41908	7	95.76	Chr7	55553524	55575566
Block41961	8	0	Chr8	419517	625412
Block41911	8	0.171	Chr8	5075	299481
Block42036	8	0.171	Chr8	1711143	1766929
Block42041	8	0.171	Chr8	1790053	1818776
Block42042	8	0.171	Chr8	1839369	1858044
Block42471	8	0.171	Chr8	2140081	2151943
Block42498	8	0.459	Chr8	2176229	2192117
Block42499	8	0.459	Chr8	2200545	2211360
Block42500	8	0.459	Chr8	2211550	2233912
Block42509	8	0.459	Chr8	2261174	2272507
Block42543	8	0.459	Chr8	2293434	2310661
Block42544	8	0.459	Chr8	2318028	2341224
Block42546	8	0.459	Chr8	2351229	2367970
Block42650	8	0.459	Chr8	2522483	2533536
Block42673	8	0.459	Chr8	2567504	2578094
Block42501	8	1.331	Chr8	2238142	2251470
Block42832	8	1.618	Chr8	2820535	2831061
Block42833	8	1.906	Chr8	2842396	2899268
Block42676	8	2.193	Chr8	2664039	2693586
Block42842	8	2.48	Chr8	2987949	2998471
Block43008	8	2.48	Chr8	3141449	3152558
Block42834	8	3.058	Chr8	2903112	2953796
Block43018	8	3.346	Chr8	3184829	3196052
Block43066	8	3.346	Chr8	3303839	3314006
Block43076	8	3.346	Chr8	3360377	3492253
Block43065	8	3.924	Chr8	3271440	3303478
Block43077	8	4.211	Chr8	3531346	3554530
Block43078	8	5.083	Chr8	3574295	3626954
Block43193	8	5.371	Chr8	3688801	3708884
Block43197	8	5.658	Chr8	3732461	3792058
Block43254	8	5.658	Chr8	3948351	3959267
Block43253	8	6.117	Chr8	3921964	3941165
Block43432	8	6.461	Chr8	4117236	4161961
Block43433	8	6.461	Chr8	4164683	4175383
Block43436	8	6.461	Chr8	4191061	4210060
Block43475	8	6.461	Chr8	4257622	4303868
Block43477	8	6.461	Chr8	4311893	4340501
Block43479	8	6.747	Chr8	4344043	4354408
Block43502	8	6.976	Chr8	4399260	4434753
Block43572	8	7.204	Chr8	4487578	4503801
Block43602	8	7.72	Chr8	4547636	4569470
Block43604	8	8.236	Chr8	4570303	4586598
Block43605	8	8.981	Chr8	4591430	4641303
Block43610	8	9.611	Chr8	4675287	4763656
Block43631	8	9.954	Chr8	5231834	5344710
Block44213	8	10.584	Chr8	6115979	6138247
Block43632	8	10.927	Chr8	5347286	5358425
Block43633	8	11.27	Chr8	5384131	5420105
Block43634	8	11.613	Chr8	5425419	5653016
Block44217	8	11.956	Chr8	6263605	6295725
Block44220	8	13.228	Chr8	6296894	6393846
Block44221	8	13.858	Chr8	6397302	6451001
Block44222	8	15.008	Chr8	6509232	6572637
Block44228	8	15.465	Chr8	7049309	7180394
Block44227	8	16.267	Chr8	6775212	7033533
Block44404	8	18.31	Chr8	9132149	9143465
Block44402	8	19.46	Chr8	9097817	9128287
Block44409	8	19.802	Chr8	9751895	9866851
Block44229	8	20.838	Chr8	7296899	7331901
Block44406	8	21.411	Chr8	9191025	9487389
Block44408	8	21.411	Chr8	9567018	9744945
Block44410	8	21.411	Chr8	9879952	10060709
Block44412	8	21.755	Chr8	10124994	10188267
Block44413	8	23.097	Chr8	10244185	10354291
Block44423	8	23.097	Chr8	11642215	11670202
Block44425	8	23.097	Chr8	11852296	12171458
Block44427	8	23.097	Chr8	12254707	12383663
Block44428	8	23.097	Chr8	12468073	12901766
Block44424	8	23.384	Chr8	11698311	11804430
Block44445	8	23.671	Chr8	14104742	14154331
Block44434	8	23.959	Chr8	13099490	13123226
Block44441	8	24.246	Chr8	13657763	13981130
Block44447	8	24.246	Chr8	14227463	14331821
Block44442	8	25.118	Chr8	13984656	14003570
Block44436	8	25.406	Chr8	13166133	13482972
Block44451	8	25.749	Chr8	14602457	14712207
Block44420	8	26.149	Chr8	11037255	11332972
Block44473	8	26.491	Chr8	15971381	15993199
Block44418	8	26.834	Chr8	10599228	10619242
Block44470	8	27.177	Chr8	15665564	15790423
Block44472	8	27.52	Chr8	15894818	15966236
Block44471	8	27.863	Chr8	15800771	15891519
Block44474	8	28.206	Chr8	15994481	16042198
Block44419	8	29.478	Chr8	10624534	10999914
Block44746	8	29.821	Chr8	18201512	18357674
Block44745	8	30.164	Chr8	18038913	18183181
Block44713	8	30.735	Chr8	16731967	16945322
Block44714	8	31.192	Chr8	16952337	17122187
Block44748	8	31.65	Chr8	18386807	18403614
Block44747	8	32.68	Chr8	18367574	18377839
Block45140	8	33.309	Chr8	23393767	23606401
Block45136	8	34.166	Chr8	22260749	22616536
Block45134	8	34.909	Chr8	21558694	22147063
Block45132	8	35.652	Chr8	21324460	21454344
Block45133	8	36.394	Chr8	21493642	21543709
Block45137	8	37.137	Chr8	22635006	22663585
Block45138	8	38.225	Chr8	22686273	23092173
Block45139	8	38.968	Chr8	23160847	23391903
Block45126	8	39.711	Chr8	20221150	20879062
Block45130	8	40.798	Chr8	21037305	21171971
Block45142	8	41.541	Chr8	23824409	24386976
Block45127	8	42.513	Chr8	20913441	20941665
Block45131	8	43.484	Chr8	21229889	21312894
Block45124	8	44.572	Chr8	20038496	20178110
Block45143	8	45.315	Chr8	24581453	24726373
Block45144	8	46.631	Chr8	24741246	25116809
Block45145	8	47.602	Chr8	25184715	25263344
Block45146	8	48.747	Chr8	25312927	25562659
Block45148	8	50.363	Chr8	25728685	25749429
Block45152	8	51.164	Chr8	25987218	26302028
Block45154	8	51.85	Chr8	26355344	26784035
Block45156	8	54.794	Chr8	26860629	27032003
Block47315	8	56.115	Chr8	28185046	28195082
Block47145	8	56.915	Chr8	28083024	28097049
Block46686	8	57.258	Chr8	27829706	27841227
Block47151	8	57.658	Chr8	28100124	28111196
Block48016	8	58.465	Chr8	28699937	28741083
Block47752	8	58.751	Chr8	28380750	28395109
Block48083	8	59.443	Chr8	28817632	28845861
Block48029	8	60.135	Chr8	28758523	28776228
Block48092	8	60.828	Chr8	29174052	29218902
Block48245	8	60.828	Chr8	31082642	31094917
Block48294	8	61.52	Chr8	31130572	31141926
Block48450	8	61.52	Chr8	31419799	31461849
Block48563	8	61.865	Chr8	31801675	31823045
Block48566	8	62.209	Chr8	31856466	31867324
Block48568	8	62.554	Chr8	31888367	31928444
Block48577	8	62.898	Chr8	32115844	32132718
Block48684	8	63.069	Chr8	32396103	32418968
Block48685	8	63.357	Chr8	32419621	32512675
Block48693	8	63.644	Chr8	32890982	32918819
Block48696	8	63.644	Chr8	32971882	32991468
Block48691	8	64.222	Chr8	32773193	32828520
Block48698	8	64.222	Chr8	33006442	33021302
Block48688	8	64.738	Chr8	32681674	32710795
Block48707	8	65.026	Chr8	33353354	33372808
Block48709	8	65.604	Chr8	33421909	33441541
Block48766	8	65.604	Chr8	33685228	33744837
Block48713	8	66.182	Chr8	33517953	33542535
Block48763	8	66.182	Chr8	33671159	33681266
Block48715	8	67.34	Chr8	33552088	33616504
Block48768	8	68.51	Chr8	33767546	33800752
Block48874	8	68.51	Chr8	33958385	33969201
Block49171	8	68.738	Chr8	34215505	34227662
Block49200	8	69.025	Chr8	34255753	34294607
Block49205	8	69.604	Chr8	34303541	34436189
Block49403	8	69.604	Chr8	34877547	34921226
Block49363	8	69.946	Chr8	34742574	34754250
Block49364	8	70.462	Chr8	34754490	34769459
Block49407	8	71.269	Chr8	34933013	34980263
Block49448	8	71.785	Chr8	35155473	35180236
Block49449	8	72.301	Chr8	35181004	35214446
Block49450	8	72.817	Chr8	35246887	35275565
Block49512	8	73.624	Chr8	35737612	35771972
Block49511	8	73.852	Chr8	35696359	35726642
Block49456	8	74.081	Chr8	35521608	35568107
Block49478	8	74.309	Chr8	35599574	35613275
Block49527	8	74.538	Chr8	35816375	35827937
Block49507	8	74.766	Chr8	35633528	35662706
Block49552	8	74.995	Chr8	35865548	35886018
Block49454	8	76.752	Chr8	35431814	35492697
Block49977	8	76.981	Chr8	36404147	36417239
Block49930	8	77.725	Chr8	36282428	36350362
Block50048	8	78.125	Chr8	36508836	36523532
Block50227	8	78.698	Chr8	36691857	36707855
Block50229	8	78.698	Chr8	36720195	36733533
Block50263	8	79.391	Chr8	36781613	36802926
Block50277	8	79.391	Chr8	36964683	36977411
Block50360	8	79.391	Chr8	37070487	37083601
Block50265	8	79.562	Chr8	36839555	36858488
Block50378	8	79.849	Chr8	37104340	37122510
Block50408	8	80.427	Chr8	37197499	37213272
Block50411	8	80.715	Chr8	37225973	37239019
Block50418	8	81.002	Chr8	37389764	37415895
Block50420	8	82.172	Chr8	37439127	37533796
Block50422	8	82.75	Chr8	37572719	37621738
Block50441	8	82.75	Chr8	37782516	37804455
Block50444	8	83.5	Chr8	37899356	38070071
Block50449	8	84.192	Chr8	38153589	38185456
Block50452	8	84.536	Chr8	38223556	38267634
Block50453	8	84.536	Chr8	38267778	38393973
Block50454	8	85.109	Chr8	38395066	38458777
Block50456	8	85.916	Chr8	38458893	38517086
Block50473	8	86.951	Chr8	38553463	38563629
Block50643	8	89.692	Chr8	38739175	38785643
Block50665	8	90.037	Chr8	40002104	40043012
Block50666	8	90.323	Chr8	40061818	40143587
Block50669	8	90.723	Chr8	40165980	40198551
Block50670	8	91.995	Chr8	40209749	40269545
Block50677	8	92.625	Chr8	40640118	40672451
Block50676	8	92.968	Chr8	40537370	40605362
Block50797	8	93.311	Chr8	41063704	41147505
Block50744	8	93.941	Chr8	40779318	40789373
Block50782	8	94.571	Chr8	40831758	40857792
Block50678	8	94.914	Chr8	40694055	40724655
Block50794	8	95.257	Chr8	40865038	40915018
Block50800	8	95.887	Chr8	41209749	41235299
Block50801	8	96.518	Chr8	41236769	41258115
Block50802	8	97.148	Chr8	41285192	41322193
Block50803	8	97.778	Chr8	41355858	41479649
Block50804	8	98.523	Chr8	41494828	41565514
Block50807	8	99.558	Chr8	41604165	41735050
Block50811	8	100.188	Chr8	42015132	42031049
Block50812	8	100.76	Chr8	42040042	42069956
Block50815	8	102.803	Chr8	42259160	42538011
Block50821	8	103.662	Chr8	42811589	42868092
Block50822	8	105.22	Chr8	42876681	42967933
Block51090	8	105.85	Chr8	43559836	43605360
Block51088	8	106.193	Chr8	43378854	43415691
Block51093	8	106.536	Chr8	43725902	43777070
Block51092	8	106.879	Chr8	43614686	43714830
Block51089	8	107.222	Chr8	43415715	43429718
Block51095	8	107.565	Chr8	43832855	43977396
Block51096	8	107.907	Chr8	44054196	44243189
Block51099	8	108.538	Chr8	44289869	44307828
Block51331	8	109.516	Chr8	44776575	44787568
Block51580	8	109.859	Chr8	45083195	45103875
Block51452	8	110.202	Chr8	44893225	44903234
Block51579	8	110.544	Chr8	45037406	45082431
Block51581	8	110.887	Chr8	45114897	45141459
Block51771	8	111.632	Chr8	45347461	45471347
Block51231	8	111.86	Chr8	44679432	44690584
Block51383	8	112.089	Chr8	44835794	44849640
Block57615	9	0	Chr9	17039582	17143876
Block57612	9	15.131	Chr9	16779553	16838689
Block57611	9	29.826	Chr9	16551022	16732148
Block58763	9	49.737	Chr9	20749999	20937374
Block57601	9	52.773	Chr9	16172581	16193712
Block58761	9	53.344	Chr9	20671718	20728607
Block58732	9	53.973	Chr9	18525605	18541403
Block58733	9	54.258	Chr9	18542777	18574076
Block57603	9	54.601	Chr9	16212893	16370594
Block57604	9	54.887	Chr9	16382233	16458317
Block58735	9	55.287	Chr9	18606263	18657867
Block58736	9	55.858	Chr9	18670242	18899302
Block58737	9	56.43	Chr9	18913489	19016226
Block57600	9	56.83	Chr9	16126437	16149379
Block57599	9	57.116	Chr9	16102330	16119330
Block57598	9	57.401	Chr9	16020062	16091906
Block57597	9	57.687	Chr9	15949767	16016239
Block57478	9	57.916	Chr9	15864869	15877184
Block57296	9	58.487	Chr9	15747210	15764382
Block57295	9	58.658	Chr9	15704340	15729720
Block58727	9	59.23	Chr9	18368035	18442391
Block57621	9	60.03	Chr9	17258776	17383862
Block57702	9	60.716	Chr9	17486646	17514482
Block58340	9	61.402	Chr9	18028359	18039799
Block58669	9	61.687	Chr9	18280288	18291452
Block56393	9	63.501	Chr9	14741643	14755122
Block56392	9	63.787	Chr9	14726225	14741603
Block56614	9	64.53	Chr9	14989155	15010046
Block56725	9	65.565	Chr9	15118971	15133619
Block56227	9	66.08	Chr9	14412860	14426352
Block56352	9	66.651	Chr9	14641493	14661858
Block57276	9	67.223	Chr9	15620068	15631784
Block56845	9	67.737	Chr9	15263894	15279598
Block56759	9	68.194	Chr9	15165002	15177661
Block56716	9	68.708	Chr9	15074879	15093365
Block56253	9	69.337	Chr9	14481843	14494572
Block56131	9	69.851	Chr9	14304117	14326980
Block56290	9	70.251	Chr9	14573594	14584692
Block58753	9	71.452	Chr9	20423632	20503382
Block58752	9	72.423	Chr9	20245291	20391967
Block58751	9	73.395	Chr9	20057187	20188241
Block58750	9	74.366	Chr9	19977397	20050663
Block58749	9	75.454	Chr9	19704739	19905477
Block58747	9	76.832	Chr9	19595914	19695834
Block58746	9	77.92	Chr9	19329826	19550769
Block58743	9	78.891	Chr9	19164397	19193756
Block58745	9	79.691	Chr9	19262757	19325692		7791695
Block55528	9	85.455	Chr9	11533997	11584438
Block55530	9	86.256	Chr9	11621828	11680666
Block55534	9	87.287	Chr9	11738566	11766126
Block55537	9	87.858	Chr9	11787715	11833795
Block55538	9	88.144	Chr9	11845331	11878400
Block55540	9	88.773	Chr9	11921125	12005795
Block55541	9	89.574	Chr9	12026451	12036515
Block55542	9	90.146	Chr9	12036916	12052294
Block55544	9	90.89	Chr9	12055125	12101274
Block55549	9	91.978	Chr9	12144993	12168360
Block55965	9	92.78	Chr9	12431065	12443914
Block56063	9	93.524	Chr9	12553945	12641682
Block56064	9	94.096	Chr9	12668639	12698237
Block56066	9	95.245	Chr9	12751596	12794520
Block56068	9	95.99	Chr9	12855693	12870103
Block56070	9	96.618	Chr9	12917335	12994679
Block56076	9	101.4	Chr9	13239168	13324745
Block56080	9	102.257	Chr9	13378693	13535625
Block56081	9	102.371	Chr9	13549686	13664365
Block56082	9	102.949	Chr9	13668052	13691075
Block56084	9	104.176	Chr9	13782372	13945772
Block56086	9	104.519	Chr9	14119470	14130870
Block56088	9	104.919	Chr9	14137549	14226317
Block56085	9	105.433	Chr9	13957446	14078552
Block56123	9	106.005	Chr9	14266575	14284588
Block55073	9	107.092	Chr9	10759043	10777024
Block54963	9	107.778	Chr9	10668841	10678844
Block55404	9	108.694	Chr9	11181378	11196289
Block55224	9	109.094	Chr9	10912361	10938726
Block55309	9	109.666	Chr9	11054014	11088576
Block55420	9	110.41	Chr9	11203507	11217034
Block55422	9	110.41	Chr9	11221899	11237711
Block55503	9	111.445	Chr9	11340776	11352743
Block54802	9	113.908	Chr9	10462298	10475964
Block54885	9	114.137	Chr9	10541610	10558999
Block54905	9	114.365	Chr9	10577321	10589430
Block54855	9	114.594	Chr9	10505289	10518537
Block54797	9	115.167	Chr9	10397747	10414330
Block54799	9	115.167	Chr9	10414686	10429263
Block54801	9	115.167	Chr9	10446019	10462261
Block54674	9	115.339	Chr9	10282365	10293099
Block54782	9	115.339	Chr9	10366111	10376449
Block54622	9	115.51	Chr9	10210327	10230844
Block54511	9	116.083	Chr9	10094750	10109655
Block54080	9	116.599	Chr9	9395825	9425730
Block54110	9	116.828	Chr9	9463949	9477278
Block54211	9	117.056	Chr9	9583842	9652564
Block54254	9	117.285	Chr9	9756805	9768374
Block54398	9	117.513	Chr9	9965505	9976145
Block53555	9	118.029	Chr9	8597409	8611943
Block53852	9	118.258	Chr9	8903537	8914397
Block53865	9	118.486	Chr9	8926910	8938348
Block53972	9	118.715	Chr9	9059206	9073265
Block54005	9	118.944	Chr9	9133078	9144178
Block54026	9	119.172	Chr9	9176812	9196485
Block54057	9	119.401	Chr9	9221125	9249265
Block54058	9	119.629	Chr9	9273042	9329761
Block54059	9	119.858	Chr9	9330578	9347043
Block54064	9	120.086	Chr9	9353378	9367079
Block53553	9	120.602	Chr9	8558804	8590680
Block53460	9	121.347	Chr9	8198315	8300950
Block53461	9	121.347	Chr9	8317521	8345513
Block53551	9	121.347	Chr9	8447883	8484901
Block53552	9	121.347	Chr9	8486670	8505641		565476
Block53386	9	136.836	Chr9	7940165	7950949
Block53455	9	136.836	Chr9	8075912	8100487
Block53457	9	136.836	Chr9	8113794	8195462
Block53298	9	137.123	Chr9	7764819	7786381
Block53295	9	137.93	Chr9	7656986	7677355
Block53294	9	138.622	Chr9	7558430	7652640
Block53288	9	139.608	Chr9	7479672	7517680
Block52561	9	140.301	Chr9	5632577	5671892
Block52565	9	140.301	Chr9	5689014	5719813
Block52567	9	140.301	Chr9	5757707	5838723
Block52568	9	140.301	Chr9	5850614	5882276
Block52569	9	140.301	Chr9	5886291	5918031
Block52772	9	140.301	Chr9	6109469	6146343
Block53269	9	140.301	Chr9	6455999	6555946
Block53271	9	140.301	Chr9	6563247	6732004
Block53273	9	140.301	Chr9	6762575	6973113
Block53274	9	140.301	Chr9	6973465	7019225
Block53275	9	140.301	Chr9	7048983	7115838
Block53277	9	140.301	Chr9	7151902	7228254
Block53278	9	140.301	Chr9	7232794	7308999
Block52560	9	140.472	Chr9	5535228	5610078
Block52556	9	140.644	Chr9	5445929	5463768
Block52558	9	140.644	Chr9	5470582	5500286
Block52398	9	141.507	Chr9	4881813	4903140
Block52401	9	141.736	Chr9	4959594	4985006
Block52403	9	141.965	Chr9	5012956	5032364
Block52553	9	142.193	Chr9	5182857	5284219
Block52554	9	142.422	Chr9	5288694	5367550
Block52555	9	142.65	Chr9	5367909	5443340		1002322
Block52074	9	148.276	Chr9	4441018	4480220
Block52075	9	148.276	Chr9	4490871	4550708
Block52072	9	148.447	Chr9	4293533	4401503
Block52073	9	148.447	Chr9	4408527	4439594
Block52076	9	148.904	Chr9	4552317	4577607
Block52078	9	149.133	Chr9	4611567	4642622
Block52288	9	149.419	Chr9	4776537	4800829
Block52289	9	149.419	Chr9	4800955	4826174		1828385
Block51984	9	157.888	Chr9	2997789	3066062
Block51983	9	158.233	Chr9	2873248	2975482
Block51982	9	158.577	Chr9	2764961	2858419
Block51961	9	160.136	Chr9	2690517	2708001
Block51883	9	160.594	Chr9	2578583	2590034
Block51861	9	160.88	Chr9	2458978	2513572
Block51908	9	160.88	Chr9	2626943	2641965
Block51798	9	161.225	Chr9	2267998	2300328
Block51828	9	161.512	Chr9	2345386	2360783
Block51863	9	161.512	Chr9	2521652	2534712
Block51834	9	162.441	Chr9	2370665	2381162
Block51788	9	164.526	Chr9	1684985	1854088
Block51781	9	164.812	Chr9	1666381	1679379
Block51776	9	166.816	Chr9	1385621	1443345
Block51774	9	167.746	Chr9	1316148	1332623
Block51772	9	168.033	Chr9	158844	1250384
Block51773	9	168.033	Chr9	1260828	1291653
Block6795	10	0	Chr10	86404	155820
Block6796	10	0.229	Chr10	200087	219943
Block6838	10	0.457	Chr10	1240580	1254208
Block6850	10	0.686	Chr10	1334313	1351425
Block6808	10	0.914	Chr10	1089609	1101427
Block6790	10	1.143	Chr10	370	24814
Block6809	10	1.371	Chr10	1102738	1116103
Block6833	10	1.6	Chr10	1161616	1188313
Block6834	10	1.829	Chr10	1188515	1215479
Block6836	10	2.057	Chr10	1225874	1236966
Block6841	10	2.286	Chr10	1276532	1290060
Block6855	10	2.514	Chr10	1370780	1384015
Block6857	10	2.743	Chr10	1391305	1402351
Block6863	10	2.971	Chr10	1416963	1453572
Block6835	10	3.2	Chr10	1215635	1225819
Block6839	10	3.429	Chr10	1254215	1275407
Block6842	10	3.945	Chr10	1290220	1314958
Block6803	10	4.173	Chr10	971577	1040491
Block6802	10	4.402	Chr10	841288	928351
Block6801	10	4.975	Chr10	772974	838548
Block6866	10	4.975	Chr10	1492461	1508620
Block6868	10	4.975	Chr10	2046540	2073708
Block6869	10	5.261	Chr10	2122770	2166065
Block6867	10	7.609	Chr10	1509463	1997072
Block6943	10	7.837	Chr10	4906455	4940818
Block6942	10	8.639	Chr10	4172447	4834353
Block6944	10	9.155	Chr10	4957877	5081687
Block6959	10	11.896	Chr10	6539519	6558246
Block6948	10	12.124	Chr10	5721306	5774964
Block6961	10	12.931	Chr10	6575370	6626199
Block6974	10	13.447	Chr10	6644596	6663623
Block6975	10	14.018	Chr10	6673017	6729734
Block6976	10	15.225	Chr10	6730137	6781232
Block6978	10	16.027	Chr10	6986728	7036452
Block6981	10	16.256	Chr10	7129301	7163040
Block7140	10	16.484	Chr10	7273488	7305805
Block7141	10	19.454	Chr10	7344201	7450461
Block7146	10	20.085	Chr10	8079841	8247705
Block7148	10	20.715	Chr10	8327157	8366471
Block7150	10	21.987	Chr10	8424606	8680904
Block7151	10	22.387	Chr10	8687252	8754414
Block7152	10	22.903	Chr10	8820583	9065549
Block7154	10	23.767	Chr10	9146803	9317455
Block7157	10	24.459	Chr10	9407834	9439030
Block7161	10	25.152	Chr10	9631312	9674996
Block7163	10	25.323	Chr10	9775379	9809208
Block7162	10	27.156	Chr10	9704515	9771739
Block7171	10	27.613	Chr10	10073969	10164900
Block7170	10	28.42	Chr10	10037472	10054469
Block7173	10	28.936	Chr10	10179910	10271704
Block7175	10	29.165	Chr10	10347724	10537663
Block7177	10	29.393	Chr10	10659405	10676456
Block7179	10	29.622	Chr10	10809608	10880815
Block7181	10	30.657	Chr10	10912146	11015348
Block7182	10	31.635	Chr10	11017987	11138209
Block7184	10	32.265	Chr10	11141933	11190601
Block7186	10	32.896	Chr10	11215309	11253151
Block7192	10	33.526	Chr10	11650153	11688079
Block7187	10	33.869	Chr10	11299136	11317535
Block7190	10	34.269	Chr10	11484358	11501466
Block7189	10	34.497	Chr10	11369193	11483985
Block7188	10	34.726	Chr10	11355149	11367751
Block7191	10	35.827	Chr10	11524546	11630221
Block7195	10	36.633	Chr10	11714204	11797216
Block7199	10	37.207	Chr10	12064446	12202451
Block7202	10	37.207	Chr10	12227343	12307084
Block7204	10	38.193	Chr10	12349204	12402169
Block7421	10	41.457	Chr10	13236265	13635986
Block7359	10	42.03	Chr10	13115174	13125399
Block7422	10	42.715	Chr10	13661257	13744747
Block7419	10	43.803	Chr10	13203222	13214932
Block7396	10	47.607	Chr10	13162467	13177407
Block7431	10	49.394	Chr10	14240377	14379752
Block7435	10	52.51	Chr10	14472559	14489483
Block7441	10	53.712	Chr10	15052598	15092749
Block7445	10	54.804	Chr10	15220875	15329402
Block7446	10	56.546	Chr10	15341885	15584363
Block7450	10	57.639	Chr10	15662595	15730100
Block7451	10	58.96	Chr10	15780418	15795047
Block7455	10	61.175	Chr10	15960875	16128776
Block7460	10	63.924	Chr10	16431849	16482799
Block7463	10	65.36	Chr10	16788088	16840836
Block7472	10	66.918	Chr10	17195885	17236863
Block7474	10	68.888	Chr10	17350112	17367100
Block7477	10	69.346	Chr10	17450749	17461160
Block7476	10	70.438	Chr10	17381168	17424436
Block7482	10	71.759	Chr10	17531051	17586151
Block7483	10	72.904	Chr10	17619040	17632220
Block7489	10	74.049	Chr10	17858382	17917857
Block7490	10	74.965	Chr10	17919691	17964033
Block7484	10	75.995	Chr10	17650544	17809297
Block7494	10	77.725	Chr10	18040245	18080715
Block7498	10	78.641	Chr10	18284837	18335790
Block7497	10	79.448	Chr10	18166215	18280057
Block7504	10	79.676	Chr10	18469087	18569916
Block7508	10	80.192	Chr10	18647387	18727859
Block7514	10	80.535	Chr10	18826042	18868221
Block7515	10	80.707	Chr10	18870075	18928192
Block7518	10	80.707	Chr10	18986751	19048235
Block7521	10	81.399	Chr10	19093976	19105805
Block7522	10	82.091	Chr10	19110750	19157196
Block7580	10	82.841	Chr10	19226971	19237426
Block7647	10	83.012	Chr10	19402163	19436098
Block7648	10	83.012	Chr10	19440343	19610676
Block7646	10	83.357	Chr10	19358262	19401400
Block7695	10	83.528	Chr10	19767219	19793313
Block7696	10	83.528	Chr10	19801162	19991922
Block7700	10	83.528	Chr10	20081527	20157895
Block7704	10	83.528	Chr10	20386124	20402236
Block7720	10	83.528	Chr10	20431732	20454436
Block7721	10	83.987	Chr10	20456457	20484333
Block7760	10	83.987	Chr10	20569691	20583418
Block7787	10	84.679	Chr10	20629407	20647781
Block7822	10	85.963	Chr10	20717038	20739925
Block7828	10	85.963	Chr10	20823504	20833999
Block7831	10	85.963	Chr10	20875977	20919891
Block7825	10	86.537	Chr10	20768333	20797101
Block7826	10	86.765	Chr10	20797979	20819004
Block7832	10	87.165	Chr10	20920327	20995934
Block7821	10	87.508	Chr10	20696837	20715346
Block7830	10	87.851	Chr10	20835897	20870411
Block7833	11	0	Chr11	5544	464523
Block7844	11	1.95	Chr11	833151	901301
Block7845	11	2.636	Chr11	903258	983522
Block7981	11	3.493	Chr11	1359922	1383757
Block7976	11	4.236	Chr11	1292389	1319710
Block7847	11	5.265	Chr11	1001052	1170014
Block7984	11	6.638	Chr11	1397866	1414132
Block7986	11	8.968	Chr11	1460935	1487061
Block7987	11	9.711	Chr11	1487917	1530402
Block7992	11	10.454	Chr11	1584072	1617778
Block7994	11	11.656	Chr11	1621555	1631783
Block8001	11	12.456	Chr11	1689338	1748477
Block8002	11	12.913	Chr11	1749267	1760036
Block8000	11	13.599	Chr11	1668179	1689037
Block8003	11	14.284	Chr11	1762507	1798173
Block8004	11	14.856	Chr11	1798283	1881672
Block8069	11	15.6	Chr11	1923930	1953252
Block8073	11	16.93	Chr11	1995472	2068559
Block8171	11	17.444	Chr11	2242684	2257448
Block8119	11	17.789	Chr11	2171466	2217348
Block8172	11	18.533	Chr11	2284133	2302848
Block8176	11	20.607	Chr11	2319284	2353116
Block8236	11	22.634	Chr11	2808460	2830805
Block8239	11	24.563	Chr11	3008479	3163182
Block8244	11	25.77	Chr11	3496838	3583197
Block8247	11	26.172	Chr11	3915547	4027391
Block8249	11	26.172	Chr11	4084002	4155881
Block8250	11	26.921	Chr11	4210506	4222021
Block8251	11	27.671	Chr11	4234060	4475735
Block8252	11	27.842	Chr11	4497886	4606099
Block8253	11	28.886	Chr11	4614226	4691640
Block8255	11	29.057	Chr11	4800495	4824840
Block8257	11	29.057	Chr11	4866572	4947763
Block8258	11	29.057	Chr11	4968962	5066012
Block8259	11	29.4	Chr11	5071983	5099434
Block8260	11	30.15	Chr11	5126477	5176332
Block8261	11	30.728	Chr11	5205906	5287296
Block8262	11	31.186	Chr11	5289128	5446822
Block8265	11	32.045	Chr11	5507107	5577385
Block8267	11	33.844	Chr11	5704875	5795127
Block8271	11	34.822	Chr11	5933189	6068710
Block8272	11	35.395	Chr11	6069399	6084989
Block8273	11	37.08	Chr11	6102302	6190408
Block8276	11	37.71	Chr11	6359770	6409828
Block8277	11	38.983	Chr11	6411074	6546658
Block8279	11	39.727	Chr11	6691911	6720031
Block8278	11	39.956	Chr11	6571734	6691384
Block8280	11	40.184	Chr11	6748597	6776227
Block8281	11	41.505	Chr11	6792606	6850592
Block8285	11	43.606	Chr11	6959983	6984069
Block8283	11	44.177	Chr11	6879564	6939167
Block8287	11	44.979	Chr11	7015553	7218612
Block8289	11	45.324	Chr11	7253214	7272874
Block8290	11	45.668	Chr11	7276410	7339927
Block8291	11	46.883	Chr11	7364352	7462054
Block8346	11	48.204	Chr11	7791075	7817556
Block8294	11	48.49	Chr11	7557978	7619835
Block8342	11	48.49	Chr11	7679760	7704110
Block8347	11	49.063	Chr11	7879239	7894386
Block8348	11	49.351	Chr11	7899298	7980352
Block8628	11	50.921	Chr11	8630080	8827540
Block8627	11	51.149	Chr11	8527058	8618260
Block8524	11	51.378	Chr11	8351250	8361787
Block8614	11	51.606	Chr11	8495929	8507471
Block8352	11	51.835	Chr11	8039198	8051253
Block8526	11	52.642	Chr11	8361855	8372417
Block8630	11	52.985	Chr11	8849875	8911197
Block8632	11	53.156	Chr11	8919860	8960179
Block8633	11	53.672	Chr11	8968242	9014326
Block8638	11	55.2	Chr11	9230206	9307066
Block8639	11	55.487	Chr11	9307149	9360587
Block8642	11	55.487	Chr11	9480012	9505393
Block8635	11	55.775	Chr11	9033526	9112919
Block8641	11	56.291	Chr11	9384733	9439642
Block9161	11	58.238	Chr11	9977737	9990116
Block9219	11	59.045	Chr11	10081679	10123365
Block9414	11	59.623	Chr11	10282762	10398625
Block9416	11	59.623	Chr11	10417169	10545105
Block9417	11	60.315	Chr11	10581963	10627382
Block9468	11	60.603	Chr11	10764272	10779660
Block9603	11	61.238	Chr11	10908149	10918936
Block9623	11	62.282	Chr11	12704218	12756374
Block9624	11	62.626	Chr11	12757966	12871229
Block9606	11	62.798	Chr11	10992551	11271956
Block9620	11	63.547	Chr11	12517552	12611407
Block9617	11	63.892	Chr11	11972374	12200196
Block9618	11	63.892	Chr11	12244191	12379696
Block9619	11	63.892	Chr11	12386821	12478937
Block9613	11	64.465	Chr11	11603957	11722947
Block9612	11	64.75	Chr11	11513464	11531337
Block9628	11	65.265	Chr11	13003605	13119829
Block9633	11	65.836	Chr11	13992621	14254790
Block9634	11	66.293	Chr11	14301759	14327345
Block9631	11	67.093	Chr11	13246571	13589291
Block9632	11	67.551	Chr11	13627042	13989643
Block9636	11	68.179	Chr11	14343786	14359651
Block9637	11	68.986	Chr11	14360618	14623684
Block9638	11	69.214	Chr11	14632384	14741101
Block9639	11	69.73	Chr11	14766040	14843365
Block9641	11	69.959	Chr11	14939134	14976451
Block9642	11	70.766	Chr11	14977463	15195168
Block9644	11	71.451	Chr11	15428233	15474317
Block9646	11	72.31	Chr11	15515805	15584712
Block9650	11	73.112	Chr11	15659453	15712388
Block9651	11	73.741	Chr11	15733881	15750372
Block9652	11	73.969	Chr11	15751006	15869191
Block9655	11	75.176	Chr11	15891175	15937915
Block9656	11	75.176	Chr11	15951002	15964896
Block9826	11	75.635	Chr11	18629393	18757877
Block9821	11	76.494	Chr11	18431069	18454816
Block9820	11	81.002	Chr11	18311245	18418547
Block9812	11	82.561	Chr11	17871577	17928275
Block9813	11	83.539	Chr11	17955450	18094453
Block9815	11	84.11	Chr11	18129347	18139706
Block9816	11	84.912	Chr11	18145865	18179983
Block9818	11	85.598	Chr11	18222528	18278065
